# Supplementary material for: 1-{2-[(4-Chloro­benzyl­idene)amino]phen­yl}-3-phenyl­thio­urea
Source: Acta Crystallogr Sect E Struct Rep Online. 2012 Feb 17;68(Pt 3):o767. doi: 10.1107/S1600536812006228 (PMC3295530; doi:10.1107/S1600536812006228)
Supplement: Supplementary file 2 [file e-68-0o767-Isup2.hkl]

# 
# h,k,l, Fc-squared, Fo-squared, sigma(Fo-squared) and status flag 
# 
data_I
_shelx_title ' test_0m in P2(1)/n' 
_shelx_refln_list_code          4 
_shelx_F_calc_maximum      346.62 
_exptl_crystal_F_000      1520.00 
_reflns_d_resolution_high  0.8255 
 
loop_ 
 _symmetry_equiv_pos_as_xyz 
 'x, y, z' 
 '-x+1/2, y+1/2, -z+1/2' 
 '-x, -y, -z' 
 'x-1/2, -y-1/2, z-1/2' 
 
_cell_length_a     9.4100 
_cell_length_b    23.0788 
_cell_length_c    16.8069 
_cell_angle_alpha  90.000 
_cell_angle_beta  100.226 
_cell_angle_gamma  90.000 
 
_shelx_F_squared_multiplier     1.000 
 
loop_ 
 _refln_index_h 
 _refln_index_k 
 _refln_index_l 
 _refln_F_squared_calc 
 _refln_F_squared_meas 
 _refln_F_squared_sigma 
 _refln_observed_status 
   2   0   0     9987.85     9377.38    223.61 o 
   4   0   0     3614.70     3523.11     95.22 o 
   6   0   0       47.42       41.15     14.15 o 
   8   0   0     1754.77     1924.32    137.29 o 
  10   0   0        0.58        9.15     43.47 o 
   1   1   0      915.91      924.29     31.95 o 
   2   1   0     4642.99     4270.79     74.91 o 
   3   1   0       58.99       53.60      6.30 o 
   4   1   0      345.88      306.83     14.64 o 
   5   1   0        0.43       -8.91      6.25 o 
   6   1   0      292.27      293.74     20.55 o 
   7   1   0      546.36      552.03     31.79 o 
   8   1   0      282.93      376.76     37.03 o 
   9   1   0       38.48       74.45     27.32 o 
  10   1   0       90.57       72.65     35.59 o 
  11   1   0       23.45       63.09     35.10 o 
   1   2   0      196.20      152.31      7.87 o 
   2   2   0      957.30      943.35     20.57 o 
   3   2   0     1711.47     1738.52     39.06 o 
   4   2   0     5543.38     5460.41     99.40 o 
   5   2   0     1459.16     1414.05     38.12 o 
   6   2   0      544.39      557.93     43.15 o 
   7   2   0      238.92      191.29     26.09 o 
   8   2   0      287.25      230.41     46.49 o 
   9   2   0       11.13       22.34     24.82 o 
  10   2   0        1.69       -8.89     26.34 o 
  11   2   0        5.30       24.59     32.55 o 
   1   3   0     7991.09     7638.44    183.71 o 
   2   3   0     7691.61     7639.11    142.32 o 
   3   3   0        4.06        0.24      4.54 o 
   4   3   0      122.15       85.86     12.47 o 
   5   3   0     1607.73     1663.01     42.27 o 
   6   3   0      886.86      851.92     29.12 o 
   7   3   0     1039.76     1029.38     40.81 o 
   8   3   0      350.08      361.40     54.98 o 
   9   3   0       31.07       70.57     25.23 o 
  10   3   0       50.46       76.01     27.35 o 
  11   3   0      190.84      176.56     54.37 o 
   0   4   0    18951.93    17701.83    606.39 o 
   1   4   0     5979.78     5853.17     99.44 o 
   2   4   0      109.63      109.65      6.68 o 
   3   4   0     6042.93     6068.15    116.91 o 
   4   4   0     1715.52     1702.51     40.67 o 
   5   4   0      296.07      272.87     17.80 o 
   6   4   0       91.85       94.58     15.73 o 
   7   4   0      189.82      213.25     25.30 o 
   8   4   0      273.40      216.34     45.41 o 
   9   4   0      280.68      256.32     32.13 o 
  10   4   0       14.25       59.08     33.61 o 
  11   4   0       35.82       41.05     43.64 o 
   1   5   0    24269.82    22892.83    378.03 o 
   2   5   0      606.48      564.87     15.95 o 
   3   5   0     1339.68     1293.29     45.11 o 
   4   5   0     1133.82     1165.47     34.66 o 
   5   5   0      134.72      155.22     14.16 o 
   6   5   0        0.34       -3.68     10.79 o 
   7   5   0     2479.55     2644.31     76.29 o 
   8   5   0       38.65       30.68     22.52 o 
   9   5   0       17.61        8.03     22.92 o 
  10   5   0       24.44       40.16     32.17 o 
  11   5   0       88.00      123.85     50.32 o 
   0   6   0    15204.80    14660.09    428.21 o 
   1   6   0      125.18       86.47      6.73 o 
   2   6   0     1923.23     1927.34     37.77 o 
   3   6   0     1379.17     1377.39     37.83 o 
   4   6   0       31.36       17.60      6.78 o 
   5   6   0     1836.02     1867.03     43.27 o 
   6   6   0        0.36       -5.49     10.93 o 
   7   6   0        0.14       48.21     18.00 o 
   8   6   0      241.11      240.88     29.18 o 
   9   6   0        0.27       28.47     32.12 o 
  10   6   0       19.67      100.11     35.88 o 
   1   7   0      713.19      707.47     24.88 o 
   2   7   0      240.10      323.28     11.70 o 
   3   7   0     3825.48     3729.89     76.66 o 
   4   7   0       29.58       36.09      9.58 o 
   5   7   0       64.01       55.61     10.92 o 
   6   7   0       97.05       87.03     17.34 o 
   7   7   0     2712.45     2718.26     81.04 o 
   8   7   0       14.97       46.03     24.36 o 
   9   7   0       99.69       34.99     28.12 o 
  10   7   0       17.72       49.09     32.44 o 
   0   8   0    34452.52    33301.48    778.09 o 
   1   8   0     2464.90     2465.62     46.70 o 
   2   8   0     2078.01     2028.60     40.58 o 
   3   8   0      377.93      367.95     22.79 o 
   4   8   0     1308.79     1332.25     35.23 o 
   5   8   0      591.13      664.02     31.01 o 
   6   8   0     1484.12     1448.51     50.60 o 
   7   8   0      332.80      338.31     35.10 o 
   8   8   0     1425.08     1466.01     70.00 o 
   9   8   0       19.82       23.33     28.35 o 
  10   8   0        0.16       67.79     34.42 o 
   1   9   0      833.62      825.73     20.23 o 
   2   9   0      887.87      903.58     22.28 o 
   3   9   0     1071.51     1016.60     25.60 o 
   4   9   0      281.51      274.87     20.04 o 
   5   9   0     3153.97     3110.35     72.46 o 
   6   9   0      478.75      417.96     45.58 o 
   7   9   0      121.37      123.84     23.43 o 
   8   9   0      276.62      332.89     40.14 o 
   9   9   0      152.67      210.21     71.93 o 
  10   9   0      221.79      145.89     55.41 o 
   0  10   0     8397.74     8099.97    198.22 o 
   1  10   0      773.52      842.01     33.06 o 
   2  10   0     1547.75     1593.70     38.46 o 
   3  10   0      408.59      432.90     16.13 o 
   4  10   0      192.10      181.24     13.64 o 
   5  10   0        2.47       13.95     10.85 o 
   6  10   0      514.10      446.07     25.23 o 
   7  10   0      713.07      720.47     74.76 o 
   8  10   0      496.45      452.17     36.09 o 
   9  10   0      268.13      197.16     38.41 o 
  10  10   0       33.70       76.97     44.51 o 
   1  11   0      481.34      450.46     32.64 o 
   2  11   0       71.15      102.13      9.72 o 
   3  11   0        9.02        3.38      7.39 o 
   4  11   0      182.86      189.10     19.70 o 
   5  11   0       13.58        0.11     11.11 o 
   6  11   0        3.14       22.64     17.13 o 
   7  11   0        3.26        5.29     18.73 o 
   8  11   0       82.64       79.74     24.27 o 
   9  11   0        0.48       44.57     42.02 o 
  10  11   0      149.69      160.38     97.82 o 
   0  12   0     7124.12     7125.26    177.54 o 
   1  12   0     4881.83     4878.16     89.28 o 
   2  12   0      109.39      138.59     11.03 o 
   3  12   0       94.51      107.42     10.89 o 
   4  12   0      903.69      916.96     27.01 o 
   5  12   0       23.58        2.78     14.14 o 
   6  12   0      117.33      131.25     42.27 o 
   7  12   0      136.31      117.89     23.78 o 
   8  12   0       73.57       96.42     30.60 o 
   9  12   0       27.33       51.11     30.23 o 
  10  12   0      193.75      206.61     98.39 o 
   1  13   0     4049.23     3912.82     74.25 o 
   2  13   0      121.57      113.15     11.08 o 
   3  13   0     1787.55     1997.90     55.60 o 
   4  13   0      399.70      420.05     25.99 o 
   5  13   0        0.13      -22.54     15.03 o 
   6  13   0       44.50       50.00     20.21 o 
   7  13   0        0.44       -8.30     23.27 o 
   8  13   0       52.56       87.35     29.92 o 
   9  13   0        9.50       24.46     29.41 o 
   0  14   0     4247.62     4267.50    113.74 o 
   1  14   0        1.49       -2.76      8.19 o 
   2  14   0      479.58      560.50     20.01 o 
   3  14   0      107.12       86.43     11.44 o 
   4  14   0       39.23       25.16     11.85 o 
   5  14   0      182.31      141.51     21.02 o 
   6  14   0       59.63       46.43     24.62 o 
   7  14   0      125.44      131.07     31.06 o 
   8  14   0      171.41      159.30     44.70 o 
   9  14   0       55.18       25.56     30.38 o 
   1  15   0     2232.58     2380.10     55.90 o 
   2  15   0     1669.87     1632.31     38.72 o 
   3  15   0      192.45      196.59     17.19 o 
   4  15   0      838.08      807.93     30.61 o 
   5  15   0       47.17       11.97     20.98 o 
   6  15   0      198.32      135.64     30.08 o 
   7  15   0      363.79      372.80     41.41 o 
   8  15   0        8.72       34.47     28.70 o 
   9  15   0       11.63       45.31     32.04 o 
   0  16   0      517.72      529.51     28.84 o 
   1  16   0     1063.41     1087.98     29.83 o 
   2  16   0      380.77      409.38     21.92 o 
   3  16   0      427.48      406.05     25.57 o 
   4  16   0     1449.43     1405.92     66.10 o 
   5  16   0       64.24       41.28     23.54 o 
   6  16   0      365.79      418.46     59.53 o 
   7  16   0       47.07       77.37     29.72 o 
   8  16   0      102.93      123.23     34.00 o 
   9  16   0       22.87       75.33     32.65 o 
   1  17   0     1163.93     1141.46     31.53 o 
   2  17   0      760.01      817.05     41.61 o 
   3  17   0       58.65       87.03     17.10 o 
   4  17   0        0.05      -25.65     17.10 o 
   5  17   0       25.97        0.80     22.11 o 
   6  17   0      409.80      506.16     44.88 o 
   7  17   0      101.01      121.86     32.85 o 
   8  17   0      314.97      404.85     45.75 o 
   0  18   0        4.56       -7.37     13.95 o 
   1  18   0     1511.46     1418.71     46.36 o 
   2  18   0       27.53       43.38     15.81 o 
   3  18   0      350.00      285.87     24.89 o 
   4  18   0      186.40      133.81     28.15 o 
   5  18   0       49.22       16.47     23.53 o 
   6  18   0       13.90        0.21     24.38 o 
   7  18   0       19.86       42.94     28.17 o 
   8  18   0       24.77       29.92     29.73 o 
   1  19   0      614.33      615.38     46.70 o 
   2  19   0        0.12       13.77     19.32 o 
   3  19   0        2.73       10.26     16.03 o 
   4  19   0        5.33      -29.75     20.69 o 
   5  19   0        4.08        4.71     23.72 o 
   6  19   0        0.87      -10.20     26.40 o 
   7  19   0      121.08      147.72     33.78 o 
   8  19   0       26.66       23.66     30.28 o 
   0  20   0      900.73      923.26     74.36 o 
   1  20   0      213.99      265.17     27.71 o 
   2  20   0      317.56      357.30     28.27 o 
   3  20   0      138.92      177.97     23.48 o 
   4  20   0        2.56      -13.62     30.18 o 
   5  20   0       93.83       56.25     26.48 o 
   6  20   0       42.09       -2.83     25.82 o 
   7  20   0      211.69      182.73     36.85 o 
   1  21   0      837.61      847.61     52.76 o 
   2  21   0      414.51      429.96     35.47 o 
   3  21   0      505.17      554.03     33.85 o 
   4  21   0      106.33      109.60     29.05 o 
   5  21   0        1.82      -11.48     22.64 o 
   6  21   0        1.16       15.65     27.60 o 
   7  21   0        5.21       13.67     28.62 o 
   0  22   0       56.07       65.21     34.32 o 
   1  22   0     1109.93     1075.42     88.09 o 
   2  22   0        5.76       40.60     21.04 o 
   3  22   0        2.28       14.91     28.00 o 
   4  22   0        5.12       -6.38     23.48 o 
   5  22   0      227.39      283.58     39.84 o 
   6  22   0      277.11      375.67     44.63 o 
   1  23   0      368.24      339.67     65.78 o 
   2  23   0        3.20      -26.31     20.94 o 
   3  23   0       82.42       56.33     31.14 o 
   4  23   0       39.09       45.76     33.98 o 
   5  23   0        8.20        5.11     32.33 o 
   6  23   0      133.92      205.52     39.39 o 
   0  24   0      163.56      118.98     43.47 o 
   1  24   0      133.69       94.13     29.09 o 
   2  24   0       22.75       26.09     44.05 o 
   3  24   0       20.78       32.03     42.33 o 
   4  24   0       12.50       16.02     31.27 o 
   5  24   0       10.25        4.27     40.04 o 
   1  25   0        5.20       -3.31     29.75 o 
   2  25   0      257.89      164.01     33.05 o 
   3  25   0       60.43       42.33     45.76 o 
   4  25   0       27.55        6.86     44.62 o 
   5  25   0      121.21      198.02     47.88 o 
   0  26   0      134.39      112.12     43.47 o 
   1  26   0       43.41       58.62     29.09 o 
   2  26   0        7.01        2.29     37.75 o 
   3  26   0      155.64      220.80     62.92 o 
   4  26   0      163.53      228.81     64.07 o 
   1  27   0      197.95      161.12     35.13 o 
   2  27   0       41.54       59.49     44.62 o 
 -11   0   1      141.15      200.57     52.63 o 
  -9   0   1       66.78      163.60     52.63 o 
  -7   0   1       82.98      104.17     44.62 o 
  -5   0   1      165.25      172.04     17.76 o 
  -3   0   1       14.88       -5.11      6.33 o 
   1   0   1      439.23      609.79     33.18 o 
   3   0   1     8156.53     7855.28    192.26 o 
   5   0   1     1329.17     1181.79     43.56 o 
   7   0   1      700.26      739.03     69.22 o 
   9   0   1      128.30       80.68     41.76 o 
  11   0   1       11.54       28.60     54.92 o 
 -11   1   1       62.93       67.82     31.66 o 
 -10   1   1       36.43       36.76     28.05 o 
  -9   1   1        9.47       58.69     28.03 o 
  -8   1   1      181.96      280.10     39.62 o 
  -7   1   1      128.55      108.63     15.08 o 
  -6   1   1      610.33      644.63     25.26 o 
  -5   1   1      227.87      253.80     22.37 o 
  -4   1   1      402.26      408.02     18.25 o 
  -3   1   1     1767.05     1717.56     38.79 o 
  -2   1   1    15220.84    14656.33    267.91 o 
  -1   1   1      264.38      291.65      9.57 o 
   1   1   1     3685.67     3792.79     93.76 o 
   2   1   1     3149.93     3113.66     62.21 o 
   3   1   1      550.88      599.39     16.66 o 
   4   1   1      659.90      621.81     18.91 o 
   5   1   1      824.76      718.87     22.59 o 
   6   1   1      197.81      190.01     14.33 o 
   7   1   1     1662.15     1695.64     58.43 o 
   8   1   1       23.12       37.93     19.87 o 
   9   1   1       20.30       51.08     22.50 o 
  10   1   1       40.37       88.15     32.11 o 
  11   1   1       18.74       45.76     51.48 o 
 -11   2   1       45.35       50.55     30.97 o 
 -10   2   1        7.28       25.67     34.36 o 
  -9   2   1      435.42      385.00     48.13 o 
  -8   2   1     3023.81     3138.52    266.57 o 
  -7   2   1      468.14      486.30     30.19 o 
  -6   2   1      323.23      328.60     19.81 o 
  -5   2   1      873.89      923.64     28.85 o 
  -4   2   1      147.25      147.05     11.10 o 
  -3   2   1     3363.39     3274.45     66.89 o 
  -2   2   1     1063.00     1123.20     23.68 o 
  -1   2   1     7143.31     6540.76    120.91 o 
   0   2   1     4790.55     4512.92    143.58 o 
   1   2   1    10202.03     9800.88    200.58 o 
   2   2   1     8978.35     8886.09    188.14 o 
   3   2   1      308.76      361.74     17.65 o 
   4   2   1        4.11        7.84      5.91 o 
   5   2   1      425.04      438.65     17.96 o 
   6   2   1       90.14       98.92     21.45 o 
   7   2   1        1.69        5.88     15.63 o 
   8   2   1       12.88      -25.33     16.89 o 
   9   2   1      604.45      674.04     63.08 o 
  10   2   1       95.58       80.32     31.90 o 
  11   2   1       53.05       62.77     45.88 o 
 -11   3   1       13.96       38.87     33.92 o 
 -10   3   1       34.11       66.64     31.58 o 
  -9   3   1       55.28       71.37     24.53 o 
  -8   3   1      480.59      479.41     41.45 o 
  -7   3   1       58.03       57.56     17.20 o 
  -6   3   1      159.14      161.54     22.29 o 
  -5   3   1     3065.85     3164.47     69.96 o 
  -4   3   1      211.76      178.52     12.02 o 
  -3   3   1     8706.06     8420.21    145.76 o 
  -2   3   1      233.92      196.68     11.44 o 
  -1   3   1     1474.12     1366.35     28.71 o 
   0   3   1     5633.86     5458.33    119.56 o 
   1   3   1    21274.47    19591.39    397.17 o 
   2   3   1     1701.08     1678.70     36.95 o 
   3   3   1      406.83      372.62     19.25 o 
   4   3   1     3440.82     3294.25     63.76 o 
   5   3   1     3885.07     3702.82     72.93 o 
   6   3   1      226.39      255.76     19.08 o 
   7   3   1       24.96       37.13     17.11 o 
   8   3   1        3.24      -10.53     20.17 o 
   9   3   1      261.85      374.45     42.53 o 
  10   3   1       32.11       25.20     55.00 o 
  11   3   1       63.33       43.77     45.34 o 
 -11   4   1        4.23        6.56     41.23 o 
 -10   4   1      267.43      272.60     71.12 o 
  -9   4   1      237.86      228.28     31.37 o 
  -8   4   1       15.17       49.22     17.20 o 
  -7   4   1      892.39      805.34     47.26 o 
  -6   4   1     1457.30     1407.27     37.63 o 
  -5   4   1        2.83       -9.75      6.95 o 
  -4   4   1     1197.42     1083.85     27.58 o 
  -3   4   1     2624.41     2468.06     48.44 o 
  -2   4   1      950.60      980.74     21.83 o 
  -1   4   1     1647.31     1537.81     34.26 o 
   0   4   1        5.40       14.53      4.15 o 
   1   4   1     2164.34     2137.37     42.75 o 
   2   4   1       14.98        4.28      7.02 o 
   3   4   1      468.42      487.45     15.95 o 
   4   4   1      549.18      530.79     18.90 o 
   5   4   1       36.65       36.47      9.48 o 
   6   4   1      256.99      267.05     23.27 o 
   7   4   1       24.74       21.07     18.43 o 
   8   4   1        2.97       12.51     21.05 o 
   9   4   1      137.28      133.54     38.90 o 
  10   4   1       62.12       33.79     37.34 o 
 -11   5   1       38.38       70.21     73.79 o 
 -10   5   1       23.83       36.04     30.57 o 
  -9   5   1       39.02       62.53     23.84 o 
  -8   5   1      325.19      357.42     33.45 o 
  -7   5   1       62.17       47.56     15.67 o 
  -6   5   1     1680.23     1632.20     41.47 o 
  -5   5   1       54.08       45.62      9.44 o 
  -4   5   1      312.93      319.98     14.74 o 
  -3   5   1      571.37      560.27     18.79 o 
  -2   5   1     7299.00     7090.84    122.23 o 
  -1   5   1     1416.21     1387.64     27.21 o 
   0   5   1     3089.68     3045.43    111.88 o 
   1   5   1     4935.67     4709.26     89.19 o 
   2   5   1      885.65      913.43     31.74 o 
   3   5   1       66.41       67.77      7.21 o 
   4   5   1        1.09        7.37      6.62 o 
   5   5   1      343.50      292.03     18.83 o 
   6   5   1      545.13      548.81     33.97 o 
   7   5   1      932.88      897.18     47.08 o 
   8   5   1        4.98      -19.51     18.64 o 
   9   5   1       90.05       80.64     32.94 o 
  10   5   1       87.79       89.58     37.94 o 
 -11   6   1       38.92       64.99     86.95 o 
 -10   6   1      466.93      588.41     64.31 o 
  -9   6   1      124.35      117.46     27.35 o 
  -8   6   1     1212.29     1246.81     49.75 o 
  -7   6   1       41.26       50.24     16.11 o 
  -6   6   1      102.50      117.98     15.87 o 
  -5   6   1      729.28      739.95     24.19 o 
  -4   6   1      236.91      258.83     13.51 o 
  -3   6   1      589.68      553.37     16.97 o 
  -2   6   1        1.44        0.70      4.09 o 
  -1   6   1     2097.15     2277.45     46.14 o 
   0   6   1    81793.78    74031.88   1481.20 o 
   1   6   1      448.45      489.46     14.75 o 
   2   6   1     1218.64     1191.74     25.52 o 
   3   6   1     5376.41     5269.11     94.60 o 
   4   6   1       90.67      104.38     11.51 o 
   5   6   1     2125.12     1978.99     55.80 o 
   6   6   1      942.97      983.70     37.29 o 
   7   6   1        0.90       20.24     15.04 o 
   8   6   1        2.20       -5.47     20.01 o 
   9   6   1       31.81       40.44     29.60 o 
  10   6   1       61.90       70.15     35.12 o 
 -10   7   1       90.10      109.73     60.16 o 
  -9   7   1      148.22      173.23     64.02 o 
  -8   7   1        2.34       35.11     17.23 o 
  -7   7   1      372.77      356.92     49.77 o 
  -6   7   1        6.82       14.76     12.18 o 
  -5   7   1       33.66       42.76      9.82 o 
  -4   7   1     1289.86     1343.08     36.17 o 
  -3   7   1     3305.62     3314.62     63.34 o 
  -2   7   1      478.23      455.40     14.01 o 
  -1   7   1    23563.00    23085.86    468.70 o 
   0   7   1     4166.11     4085.98     99.09 o 
   1   7   1      464.23      530.46     16.83 o 
   2   7   1     2163.42     2072.55     40.58 o 
   3   7   1        6.27        4.94      7.22 o 
   4   7   1     5243.06     5010.32     92.85 o 
   5   7   1      473.21      448.88     26.04 o 
   6   7   1     1077.46     1090.10     40.37 o 
   7   7   1       74.47       90.57     20.92 o 
   8   7   1      131.23      148.22     40.03 o 
   9   7   1      264.07      257.22     41.21 o 
  10   7   1       53.50       69.63     36.44 o 
 -10   8   1      171.41      214.03     40.51 o 
  -9   8   1       37.35       10.73     30.37 o 
  -8   8   1     1042.33     1218.20     58.91 o 
  -7   8   1      111.35      112.00     18.52 o 
  -6   8   1     1352.13     1241.79     46.45 o 
  -5   8   1       28.18       35.50     16.70 o 
  -4   8   1       31.38       66.52     12.45 o 
  -3   8   1     1019.62     1002.20     25.41 o 
  -2   8   1    12850.40    13290.64    247.13 o 
  -1   8   1     4909.41     4868.10     86.08 o 
   0   8   1    14822.60    14709.75    246.28 o 
   1   8   1       79.23       92.34      6.91 o 
   2   8   1       17.65       17.41      5.01 o 
   3   8   1       38.38       23.97      6.14 o 
   4   8   1      441.26      452.27     25.13 o 
   5   8   1       52.06       41.03     12.56 o 
   6   8   1        7.57       11.09     12.34 o 
   7   8   1     1137.58     1211.55     48.20 o 
   8   8   1       16.27       25.26     21.28 o 
   9   8   1       47.98       98.08     33.88 o 
  10   8   1       66.91       45.38     37.57 o 
 -10   9   1       62.13       70.97     45.63 o 
  -9   9   1        2.56        3.84     27.34 o 
  -8   9   1      105.52      150.81     31.97 o 
  -7   9   1        1.19       -9.95     19.71 o 
  -6   9   1      820.89      822.04     43.52 o 
  -5   9   1       53.79       46.64     11.00 o 
  -4   9   1     2151.93     2248.10     52.97 o 
  -3   9   1      225.10      245.40     17.33 o 
  -2   9   1       81.17      104.49      8.11 o 
  -1   9   1       11.81       21.10      7.60 o 
   0   9   1     5222.28     4875.76     86.50 o 
   1   9   1     1278.97     1224.09     26.91 o 
   2   9   1       52.18       73.04      7.05 o 
   3   9   1       25.25       49.23      7.53 o 
   4   9   1     4631.28     4584.20     86.63 o 
   5   9   1        3.06       -4.27     15.43 o 
   6   9   1       96.32      125.26     20.28 o 
   7   9   1      605.12      614.51     48.88 o 
   8   9   1       89.29      131.43     26.57 o 
   9   9   1       24.25       44.82     31.87 o 
  10   9   1        2.68       68.87     34.66 o 
 -10  10   1       45.91       20.59     62.92 o 
  -9  10   1       46.20       94.13     30.78 o 
  -8  10   1       82.18       62.90     27.98 o 
  -7  10   1        1.51      -10.86     20.48 o 
  -6  10   1      398.42      472.52     29.48 o 
  -5  10   1      965.66     1012.28     32.11 o 
  -4  10   1     3963.72     4070.49     86.49 o 
  -3  10   1      399.54      472.82     24.47 o 
  -2  10   1      299.41      239.28     14.01 o 
  -1  10   1       23.14       17.38      5.91 o 
   0  10   1     4822.15     4956.18     88.52 o 
   1  10   1     1133.01     1178.50     31.74 o 
   2  10   1     2215.74     2529.53     58.07 o 
   3  10   1      457.07      471.44     16.77 o 
   4  10   1     1116.51     1177.88     30.27 o 
   5  10   1     1924.45     2016.11     52.70 o 
   6  10   1      199.45      205.13     31.54 o 
   7  10   1       13.72      -14.57     16.76 o 
   8  10   1        4.73        6.34     20.19 o 
   9  10   1       22.16       31.34     29.52 o 
  10  10   1       78.66       63.45     36.34 o 
 -10  11   1      150.47      190.63     53.32 o 
  -9  11   1       73.33       81.10     31.95 o 
  -8  11   1      295.27      345.39     40.44 o 
  -7  11   1        0.88      -15.93     17.66 o 
  -6  11   1     3455.92     3253.78     88.74 o 
  -5  11   1      301.06      315.65     19.56 o 
  -4  11   1       14.86       35.57      9.52 o 
  -3  11   1     1190.59     1046.29     27.43 o 
  -2  11   1     7714.20     8128.19    152.47 o 
  -1  11   1      573.72      537.71     16.73 o 
   0  11   1     1495.42     1452.39     31.74 o 
   1  11   1      102.11      105.90      9.29 o 
   2  11   1       74.63      125.26     13.13 o 
   3  11   1      347.31      365.36     15.41 o 
   4  11   1     2196.23     2247.83     48.88 o 
   5  11   1      500.05      498.39     38.19 o 
   6  11   1      235.05      226.91     24.88 o 
   7  11   1      138.06      127.70     24.34 o 
   8  11   1       12.03        0.93     21.00 o 
   9  11   1        0.01       34.56     31.52 o 
  10  11   1       32.10       60.49     44.25 o 
 -10  12   1       58.49      165.04     78.37 o 
  -9  12   1      586.40      682.29     54.98 o 
  -8  12   1       69.01       60.15     28.79 o 
  -7  12   1        0.50        0.83     22.08 o 
  -6  12   1      897.49      933.60     40.93 o 
  -5  12   1      340.23      319.68     21.66 o 
  -4  12   1       13.94       11.94      9.54 o 
  -3  12   1     3945.60     4330.61     82.66 o 
  -2  12   1     1865.33     2122.42     44.86 o 
  -1  12   1     3226.72     3507.87     76.38 o 
   0  12   1      105.90      112.09      9.63 o 
   1  12   1     1075.59     1118.46     29.23 o 
   2  12   1     8409.17     8567.72    173.08 o 
   3  12   1        0.63      -11.17      7.76 o 
   4  12   1      123.28      182.56     15.51 o 
   5  12   1     1170.78     1187.78     50.86 o 
   6  12   1      185.74      211.55     25.32 o 
   7  12   1      332.43      273.46     42.77 o 
   8  12   1       25.27        2.91     20.94 o 
   9  12   1      360.05      387.22    145.87 o 
  10  12   1       84.24      135.87     50.44 o 
 -10  13   1      258.46      423.16     66.10 o 
  -9  13   1       49.61      109.82     33.34 o 
  -8  13   1       19.41       59.14     27.96 o 
  -7  13   1       86.78       70.51     26.88 o 
  -6  13   1        0.25       16.85     21.16 o 
  -5  13   1       93.08       87.13     19.32 o 
  -4  13   1      394.19      436.59     19.43 o 
  -3  13   1     3532.61     3678.07     88.68 o 
  -2  13   1      711.75      838.75     28.67 o 
  -1  13   1     1846.02     1889.89     47.33 o 
   0  13   1      790.51      768.58     23.02 o 
   1  13   1        2.91       -6.88     11.43 o 
   2  13   1      112.57      124.42     11.13 o 
   3  13   1      718.92      663.33     24.91 o 
   4  13   1       72.23       76.09     16.56 o 
   5  13   1      187.27      215.05     23.86 o 
   6  13   1      642.60      637.85     39.63 o 
   7  13   1      496.25      468.57     50.70 o 
   8  13   1       35.91       46.64     28.01 o 
   9  13   1        2.25        1.77     41.19 o 
  -9  14   1      146.52      239.06     40.37 o 
  -8  14   1      565.26      739.68     55.13 o 
  -7  14   1      473.10      446.87     82.41 o 
  -6  14   1       13.28        7.45     22.11 o 
  -5  14   1       96.59       81.16     23.16 o 
  -4  14   1      714.86      762.63     28.39 o 
  -3  14   1      941.96      918.52     28.74 o 
  -2  14   1      372.04      341.34     16.49 o 
  -1  14   1        1.13       -3.66      7.69 o 
   0  14   1     2095.20     2032.22     43.65 o 
   1  14   1     2298.37     2367.26     49.60 o 
   2  14   1     1474.58     1581.14     37.06 o 
   3  14   1      364.60      354.77     29.18 o 
   4  14   1      816.68      812.18     36.08 o 
   5  14   1       68.21       83.62     19.39 o 
   6  14   1      712.23      637.79     45.74 o 
   7  14   1       11.36       -3.19     24.31 o 
   8  14   1      295.75      267.75     39.20 o 
   9  14   1        0.72       28.73     29.54 o 
  -9  15   1      201.47      246.30     42.06 o 
  -8  15   1       44.68      140.39     33.30 o 
  -7  15   1       40.87       35.65     26.96 o 
  -6  15   1      320.55      344.36     53.66 o 
  -5  15   1      109.83       90.06     38.49 o 
  -4  15   1       24.78       18.29     13.88 o 
  -3  15   1       29.85       45.17     12.28 o 
  -2  15   1       42.14       64.91     10.43 o 
  -1  15   1      483.18      539.33     19.63 o 
   0  15   1      166.14      197.68     13.19 o 
   1  15   1     1136.58     1177.18     30.51 o 
   2  15   1        0.40        0.46      9.76 o 
   3  15   1      535.86      578.15     25.39 o 
   4  15   1      146.71      187.80     22.22 o 
   5  15   1       40.60       18.05     21.63 o 
   6  15   1       28.26       54.09     25.28 o 
   7  15   1      132.25      187.96     61.02 o 
   8  15   1       63.08       68.45     30.26 o 
   9  15   1       43.79       52.25     31.44 o 
  -9  16   1        9.40        2.88     29.54 o 
  -8  16   1      317.81      389.83     44.67 o 
  -7  16   1       25.04       65.29     27.67 o 
  -6  16   1        0.18      -29.91     19.94 o 
  -5  16   1       93.28       68.45     41.48 o 
  -4  16   1      849.17      848.63     37.02 o 
  -3  16   1       26.17       34.92     14.36 o 
  -2  16   1      143.84      181.74     16.23 o 
  -1  16   1     2747.46     2673.07     62.29 o 
   0  16   1     1922.23     1974.77     44.19 o 
   1  16   1       23.75       28.89      9.74 o 
   2  16   1        3.59       10.31     10.47 o 
   3  16   1      524.04      560.55     25.76 o 
   4  16   1      603.05      670.61     44.26 o 
   5  16   1      276.27      203.41     34.30 o 
   6  16   1        5.36      -20.96     21.16 o 
   7  16   1      143.04      141.72     44.73 o 
   8  16   1       51.57       91.41     32.06 o 
   9  16   1       84.91       89.31     34.75 o 
  -8  17   1      124.77      111.06     44.51 o 
  -7  17   1        0.06        5.32     25.96 o 
  -6  17   1        1.58       30.54     24.59 o 
  -5  17   1      993.87      977.38     52.17 o 
  -4  17   1      101.65       65.79     18.16 o 
  -3  17   1      145.37      115.82     18.73 o 
  -2  17   1       44.01       56.68     13.58 o 
  -1  17   1      350.08      375.50     28.22 o 
   0  17   1      195.61      230.92     21.63 o 
   1  17   1      385.82      355.10     21.09 o 
   2  17   1      101.68       86.18     14.53 o 
   3  17   1     3159.60     3093.77    102.42 o 
   4  17   1      771.03      732.99     69.22 o 
   5  17   1      116.38       97.18     27.79 o 
   6  17   1       38.98       13.05     24.39 o 
   7  17   1        0.05       28.97     27.57 o 
   8  17   1        6.34       -3.25     28.13 o 
  -8  18   1        0.17       -9.18     28.52 o 
  -7  18   1      196.74      191.68     36.54 o 
  -6  18   1      217.00      301.54     47.88 o 
  -5  18   1      119.08       82.73     27.23 o 
  -4  18   1       22.96      -17.86     20.34 o 
  -3  18   1       64.39       29.74     17.19 o 
  -2  18   1       15.58       -4.46     14.15 o 
  -1  18   1     3628.09     3665.61     99.42 o 
   0  18   1      455.02      445.81     29.56 o 
   1  18   1       33.46       30.42     12.61 o 
   2  18   1        6.35        5.77     12.45 o 
   3  18   1       62.19       75.74     18.03 o 
   4  18   1        1.86      -24.13     20.20 o 
   5  18   1       89.12       19.45     32.90 o 
   6  18   1       20.76      -31.96     26.17 o 
   7  18   1      107.63      156.84     34.91 o 
   8  18   1        4.14       -7.86     28.19 o 
  -8  19   1        1.90      -14.41     27.52 o 
  -7  19   1       68.27       63.53     30.80 o 
  -6  19   1      123.52      152.76     31.87 o 
  -5  19   1       24.20       14.14     28.76 o 
  -4  19   1      401.23      479.63     41.35 o 
  -3  19   1        3.89        5.82     16.08 o 
  -2  19   1      372.62      463.46     32.20 o 
  -1  19   1     4612.93     4716.30    184.45 o 
   0  19   1      610.73      674.97     31.45 o 
   1  19   1      159.75      153.55     19.70 o 
   2  19   1       70.97       52.41     19.05 o 
   3  19   1      133.38      180.45     29.68 o 
   4  19   1      147.44      106.56     27.63 o 
   5  19   1        0.03      -28.78     23.15 o 
   6  19   1       66.95      102.31     30.54 o 
   7  19   1        3.82       -3.05     27.19 o 
   8  19   1      136.14      163.16     37.83 o 
  -7  20   1      141.00      163.56     36.52 o 
  -6  20   1        0.37       33.98     28.09 o 
  -5  20   1        5.05       -9.06     23.48 o 
  -4  20   1      115.50       51.21     26.13 o 
  -3  20   1       22.26       17.85     18.38 o 
  -2  20   1       61.74       98.20     30.38 o 
  -1  20   1      514.87      492.43     46.49 o 
   0  20   1        6.99        6.61     14.84 o 
   1  20   1        6.96       -8.70     16.56 o 
   2  20   1      673.74      773.87     42.60 o 
   3  20   1     3635.23     3716.95    117.67 o 
   4  20   1       35.93        8.83     24.32 o 
   5  20   1       61.43       93.80     28.28 o 
   6  20   1      141.36       99.79     31.20 o 
   7  20   1       46.96       32.99     29.42 o 
  -7  21   1      122.71      124.52     35.66 o 
  -6  21   1        7.48       -1.50     27.25 o 
  -5  21   1        7.40       17.29     24.21 o 
  -4  21   1       99.04       63.46     28.17 o 
  -3  21   1      284.26      302.55     37.96 o 
  -2  21   1       74.41       63.78     18.91 o 
  -1  21   1      277.99      321.55     40.61 o 
   0  21   1       94.90       60.97     24.92 o 
   1  21   1      447.25      421.98     34.27 o 
   2  21   1      724.23      784.25     42.42 o 
   3  21   1      779.80      804.02     59.94 o 
   4  21   1      423.12      485.50     43.79 o 
   5  21   1        7.20       12.56     25.71 o 
   6  21   1       25.80       29.37     27.65 o 
   7  21   1       16.95        3.55     28.76 o 
  -7  22   1       46.52      100.60     35.61 o 
  -6  22   1       11.20       32.37     30.70 o 
  -5  22   1       11.31      -27.31     23.31 o 
  -4  22   1       21.57        8.40     24.50 o 
  -3  22   1      156.63      158.00     24.03 o 
  -2  22   1      216.42      194.27     34.03 o 
  -1  22   1        0.84       13.19     22.96 o 
   0  22   1        4.33      -45.93     44.62 o 
   1  22   1       18.00       45.38     25.01 o 
   2  22   1     1060.49      975.94     48.56 o 
   3  22   1       96.99       79.19     33.39 o 
   4  22   1      115.28      120.98     37.56 o 
   5  22   1      216.16      134.05     49.19 o 
   6  22   1      327.32      264.18     40.40 o 
  -6  23   1        3.04       10.56     30.13 o 
  -5  23   1      142.85      216.55     36.55 o 
  -4  23   1      155.23      144.64     32.86 o 
  -3  23   1       21.14       22.44     60.06 o 
  -2  23   1      775.67      579.84    114.41 o 
  -1  23   1      301.59      161.28     30.74 o 
   0  23   1        0.06      -20.81     24.03 o 
   1  23   1       21.69       25.08     24.92 o 
   2  23   1      214.59      244.28     35.72 o 
   3  23   1       31.61       64.03     32.70 o 
   4  23   1        1.65      -19.61     33.75 o 
   5  23   1        0.13        0.81     32.40 o 
   6  23   1        0.01       27.83     35.45 o 
  -5  24   1      280.65      276.78     47.32 o 
  -4  24   1       33.40       43.47     44.62 o 
  -3  24   1       67.99      -16.02     34.32 o 
  -2  24   1      222.28      141.01     31.76 o 
  -1  24   1      159.58      129.89     36.04 o 
   0  24   1      166.24      157.42     50.34 o 
   1  24   1       43.02       18.08     24.43 o 
   2  24   1        0.25      -46.33     30.89 o 
   3  24   1        0.44       17.00     29.32 o 
   4  24   1        5.00      -25.88     37.18 o 
   5  24   1       69.14      105.61     40.37 o 
  -5  25   1      209.81      171.61     62.92 o 
  -4  25   1        2.85      -28.60     41.19 o 
  -3  25   1       16.21      -25.17     37.75 o 
  -2  25   1      108.57      162.66     33.39 o 
  -1  25   1        1.87      -19.86     37.75 o 
   0  25   1      150.34      106.59     30.71 o 
   1  25   1      110.94       70.48     30.89 o 
   2  25   1       24.95      -46.33     30.89 o 
   3  25   1        8.70      -34.32     36.61 o 
   4  25   1       11.49      -16.02     31.27 o 
  -4  26   1      101.74        8.01     44.62 o 
  -3  26   1        0.07      -10.30     38.90 o 
  -2  26   1        1.48       -5.13     29.75 o 
  -1  26   1       16.96       15.14     24.58 o 
   0  26   1       21.35       -3.04     23.85 o 
   1  26   1       35.59       43.77     50.34 o 
   2  26   1      175.49      316.91     65.21 o 
   3  26   1        0.00      -36.61     40.04 o 
  -2  27   1       86.43       76.30     31.07 o 
  -1  27   1       25.50       92.51     31.07 o 
   0  27   1        6.59       -5.15     25.89 o 
   1  27   1        7.71      -14.21     23.36 o 
   2  27   1        0.01       26.31     37.75 o 
 -10   0   2      697.45      964.18     78.02 o 
  -6   0   2       12.29        6.93     14.56 o 
  -4   0   2     4225.33     4162.00    135.65 o 
  -2   0   2    10790.18    10277.20    245.65 o 
   2   0   2   120148.60   111525.20   3215.20 o 
   4   0   2    14261.77    13946.90    423.37 o 
   6   0   2      256.99      345.17    129.85 o 
   8   0   2      136.81      119.50     35.02 o 
  10   0   2        0.12       35.29     36.48 o 
 -11   1   2        0.35       53.38     30.77 o 
 -10   1   2      739.45      606.85     93.11 o 
  -9   1   2      229.76      105.20     37.98 o 
  -8   1   2       56.66      127.50     36.53 o 
  -7   1   2      120.68      121.81     21.23 o 
  -6   1   2      931.87      860.43     33.16 o 
  -5   1   2     1742.24     1688.37     55.04 o 
  -4   1   2     6449.03     6137.12    154.74 o 
  -3   1   2     1708.03     1623.55     37.81 o 
  -2   1   2     6472.52     6305.94    108.79 o 
  -1   1   2       33.52       39.20      3.62 o 
   0   1   2     1902.23     1958.67     48.62 o 
   1   1   2      969.45      982.86     24.03 o 
   2   1   2    49986.02    47567.33    862.47 o 
   3   1   2        1.14       -4.05      5.88 o 
   4   1   2     7709.94     7649.82    170.59 o 
   5   1   2        0.44      -14.42      9.61 o 
   6   1   2      259.12      261.40     23.16 o 
   7   1   2      397.98      384.17     39.40 o 
   8   1   2       36.37       35.46     20.66 o 
   9   1   2       18.38       42.28     24.44 o 
  10   1   2       10.78       50.62     30.20 o 
 -11   2   2       32.31       51.41     30.35 o 
 -10   2   2       32.70       76.67     28.03 o 
  -9   2   2        8.18       58.58     27.72 o 
  -8   2   2      570.41      533.91     48.98 o 
  -7   2   2       15.84       14.72     11.13 o 
  -6   2   2     1852.10     1876.83     45.73 o 
  -5   2   2      257.65      231.89     22.63 o 
  -4   2   2      539.72      567.84     18.41 o 
  -3   2   2       25.02       11.44      4.84 o 
  -2   2   2      194.57      129.81     11.85 o 
  -1   2   2      836.63      859.87     19.64 o 
   0   2   2      291.44      271.02     10.11 o 
   1   2   2     4418.96     4420.12     93.56 o 
   2   2   2      378.37      447.12     15.19 o 
   3   2   2     3699.62     3475.60     71.81 o 
   4   2   2      173.39      214.65     12.11 o 
   5   2   2       15.26      -14.12      9.41 o 
   6   2   2        7.06       -2.75     12.81 o 
   7   2   2       12.72       17.13     16.48 o 
   8   2   2      171.80      207.96     36.82 o 
   9   2   2       20.59       -4.04     20.61 o 
  10   2   2       21.95       12.31     42.90 o 
 -11   3   2       64.51       71.88     40.13 o 
 -10   3   2       35.76       48.64     25.94 o 
  -9   3   2      143.78      198.80     38.77 o 
  -8   3   2       81.94       68.57     20.77 o 
  -7   3   2      175.28      180.67     26.51 o 
  -6   3   2     2539.49     2442.31     55.43 o 
  -5   3   2      694.38      660.21     22.45 o 
  -4   3   2      186.40      191.46     11.84 o 
  -3   3   2       73.55       69.58      7.08 o 
  -2   3   2        2.54        1.60      3.88 o 
  -1   3   2     5324.67     5093.81     96.31 o 
   0   3   2      751.14      723.45     18.86 o 
   1   3   2    20848.85    20060.39    406.75 o 
   2   3   2    95271.37    88025.74   1589.83 o 
   3   3   2      147.19      129.29     10.13 o 
   4   3   2     1324.64     1225.17     33.53 o 
   5   3   2     1769.51     1726.14     43.09 o 
   6   3   2      104.86       89.92     14.33 o 
   7   3   2      375.43      361.43     29.78 o 
   8   3   2        1.54      -25.12     16.74 o 
   9   3   2       26.97       67.05     30.09 o 
  10   3   2        5.72       -5.72     33.98 o 
 -11   4   2       25.36       30.93     37.15 o 
 -10   4   2       17.31       29.96     29.23 o 
  -9   4   2     1450.27     1552.98     86.02 o 
  -8   4   2      496.22      463.38     30.80 o 
  -7   4   2        0.40      -14.30     11.77 o 
  -6   4   2       27.21       29.80     10.70 o 
  -5   4   2        0.33       -9.21      7.02 o 
  -4   4   2     2859.66     2705.16     55.15 o 
  -3   4   2      602.29      636.94     18.34 o 
  -2   4   2      173.41      162.30     11.66 o 
  -1   4   2      221.18      263.37     13.64 o 
   0   4   2     2385.04     2251.09     56.48 o 
   1   4   2    84516.87    76135.26   1717.59 o 
   2   4   2    21085.52    21055.96    428.42 o 
   3   4   2     5430.38     5325.37    105.56 o 
   4   4   2        2.75        2.81      7.73 o 
   5   4   2       70.00       79.02     13.21 o 
   6   4   2        5.02       -3.99     10.60 o 
   7   4   2        2.40       18.38     17.05 o 
   8   4   2       47.40       25.74     22.82 o 
   9   4   2      421.69      458.43     85.80 o 
  10   4   2        1.52       32.89     37.45 o 
 -11   5   2        6.25       35.59     35.58 o 
 -10   5   2       24.51       11.21     28.64 o 
  -9   5   2       39.76      105.25     29.92 o 
  -8   5   2      139.72      149.97     21.17 o 
  -7   5   2      247.11      283.17     22.97 o 
  -6   5   2      980.58      961.00     35.72 o 
  -5   5   2      853.05      795.99     25.14 o 
  -4   5   2     1946.40     1993.09     43.46 o 
  -3   5   2    18171.62    17741.61    298.43 o 
  -2   5   2      239.91      248.18     17.23 o 
  -1   5   2      305.15      290.72     10.80 o 
   0   5   2     8433.51     8656.51    184.12 o 
   1   5   2    14896.87    14399.61    292.45 o 
   2   5   2      261.16      250.79     15.14 o 
   3   5   2      237.75      231.86     12.89 o 
   4   5   2     1581.11     1510.96     39.43 o 
   5   5   2     1453.05     1541.12     42.54 o 
   6   5   2       11.08        2.49     11.40 o 
   7   5   2      229.40      221.07     23.25 o 
   8   5   2        1.19       -9.68     37.75 o 
   9   5   2        3.15       19.69     30.61 o 
  10   5   2        7.92        8.29     32.36 o 
 -11   6   2      263.96      204.79     83.52 o 
 -10   6   2        0.23       42.74     31.03 o 
  -9   6   2      222.31      213.55     33.36 o 
  -8   6   2        0.20       12.91     15.93 o 
  -7   6   2       73.87       61.24     16.15 o 
  -6   6   2     2712.92     2684.05     59.93 o 
  -5   6   2       62.76       43.21      9.63 o 
  -4   6   2      834.17      803.75     25.83 o 
  -3   6   2      242.27      244.93     19.53 o 
  -2   6   2      905.10      877.80     20.97 o 
  -1   6   2    10679.92    10393.59    192.71 o 
   0   6   2     1931.48     2046.09     49.92 o 
   1   6   2     2605.70     2504.72     51.05 o 
   2   6   2      860.37      842.37     24.16 o 
   3   6   2      652.45      644.59     18.73 o 
   4   6   2      100.56       95.37     12.00 o 
   5   6   2     2037.00     1936.50     54.73 o 
   6   6   2       95.70       78.36     16.15 o 
   7   6   2     1894.24     1923.37     60.67 o 
   8   6   2       59.23       65.23     32.33 o 
   9   6   2      150.75      138.22     55.50 o 
  10   6   2        2.39      -12.31     31.24 o 
 -11   7   2       55.20       26.47     43.57 o 
 -10   7   2        2.90        3.56     36.79 o 
  -9   7   2       28.14       26.36     19.21 o 
  -8   7   2        8.96       43.31     17.70 o 
  -7   7   2      315.26      334.18     29.85 o 
  -6   7   2      196.82      183.66     15.84 o 
  -5   7   2       81.06       78.55     11.81 o 
  -4   7   2      973.32     1115.03     28.99 o 
  -3   7   2     5725.83     5808.85    110.07 o 
  -2   7   2      429.59      489.76     14.75 o 
  -1   7   2     3252.70     3442.34     62.47 o 
   0   7   2      138.06      137.32      8.96 o 
   1   7   2    13109.25    12271.14    225.18 o 
   2   7   2     1955.64     1934.53     42.76 o 
   3   7   2       22.38       34.63      7.02 o 
   4   7   2      946.11     1044.92     28.34 o 
   5   7   2      543.85      548.25     26.49 o 
   6   7   2       10.50       30.26     14.10 o 
   7   7   2      618.64      673.53     41.54 o 
   8   7   2      109.38       78.42     29.72 o 
   9   7   2       31.32       44.06     30.81 o 
  10   7   2        7.11      -15.29     29.84 o 
 -10   8   2       25.76       38.82     49.77 o 
  -9   8   2       89.62      130.22     23.76 o 
  -8   8   2      819.50      796.03     38.09 o 
  -7   8   2      140.17      118.45     22.34 o 
  -6   8   2        0.07       -5.23     10.22 o 
  -5   8   2      220.17      214.53     15.43 o 
  -4   8   2      372.36      465.91     18.19 o 
  -3   8   2     4792.91     5285.20     96.43 o 
  -2   8   2     6293.87     6569.80    115.53 o 
  -1   8   2     9208.69     9190.57    172.42 o 
   0   8   2     2872.00     2801.55     51.95 o 
   1   8   2      124.40      142.80      9.38 o 
   2   8   2        0.17       -7.67      5.11 o 
   3   8   2       83.86       81.53      7.80 o 
   4   8   2       97.30      101.81     14.87 o 
   5   8   2     1253.10     1193.27     40.34 o 
   6   8   2      514.63      550.89     35.22 o 
   7   8   2       52.48       62.90     20.04 o 
   8   8   2        5.35      -34.14     24.53 o 
   9   8   2       34.77       27.82     30.61 o 
  10   8   2        6.43       23.47     33.36 o 
 -10   9   2        0.76       42.53     43.13 o 
  -9   9   2      263.61      238.25     49.67 o 
  -8   9   2      474.53      486.71     37.60 o 
  -7   9   2      454.84      449.07     46.73 o 
  -6   9   2      183.46      221.73     24.00 o 
  -5   9   2      704.69      770.39     25.39 o 
  -4   9   2        1.48       -9.23      6.99 o 
  -3   9   2      395.93      387.93     22.00 o 
  -2   9   2     1722.08     1764.20     37.35 o 
  -1   9   2       20.67        9.88      5.52 o 
   0   9   2      803.62      815.91     23.82 o 
   1   9   2        0.37       -4.17      4.45 o 
   2   9   2     1031.05      950.08     34.60 o 
   3   9   2     1299.17     1243.58     29.28 o 
   4   9   2     1218.00     1235.89     35.31 o 
   5   9   2      347.89      312.29     36.00 o 
   6   9   2       40.24       35.90     19.65 o 
   7   9   2       21.67      -12.98     16.85 o 
   8   9   2      174.95      223.44     62.21 o 
   9   9   2       21.83        1.79     33.56 o 
  10   9   2       12.97       15.09     31.62 o 
 -10  10   2       81.22      200.26     51.95 o 
  -9  10   2        2.57       16.70     36.82 o 
  -8  10   2       25.25       37.30     33.19 o 
  -7  10   2      583.77      561.87     30.91 o 
  -6  10   2      982.05      982.84     35.87 o 
  -5  10   2      651.90      708.67     24.99 o 
  -4  10   2     2198.81     2182.83     48.35 o 
  -3  10   2       11.41        1.16      6.80 o 
  -2  10   2     1583.47     1837.43     44.97 o 
  -1  10   2     8131.18     8193.01    142.06 o 
   0  10   2        2.15       11.93      6.14 o 
   1  10   2     4795.09     4819.71     86.86 o 
   2  10   2        0.42       -8.70      5.80 o 
   3  10   2      108.00      113.29      9.45 o 
   4  10   2     1340.16     1299.01     37.00 o 
   5  10   2       10.42        4.08     13.64 o 
   6  10   2      304.13      297.67     26.94 o 
   7  10   2        1.33       26.99     18.89 o 
   8  10   2        0.12       14.41     20.58 o 
   9  10   2       20.56       18.16     29.96 o 
  10  10   2        0.04      -14.45     32.33 o 
 -10  11   2      172.27      206.37     54.88 o 
  -9  11   2       14.21        3.98     35.45 o 
  -8  11   2       72.16       60.62     36.98 o 
  -7  11   2       42.91       28.42     22.18 o 
  -6  11   2     1007.33     1094.40     50.48 o 
  -5  11   2      814.52      816.44     29.16 o 
  -4  11   2       30.24       15.90      9.31 o 
  -3  11   2       56.83       24.43     12.43 o 
  -2  11   2     1328.22     1141.45     28.02 o 
  -1  11   2      885.95      900.66     26.95 o 
   0  11   2      392.89      335.99     22.37 o 
   1  11   2       29.16       28.34      6.67 o 
   2  11   2      785.15      769.03     29.91 o 
   3  11   2      153.75      164.86     11.03 o 
   4  11   2       35.52       73.50     15.40 o 
   5  11   2      217.83      194.80     21.78 o 
   6  11   2       84.13       77.88     19.85 o 
   7  11   2      538.75      585.16     43.46 o 
   8  11   2       12.55        4.90     21.12 o 
   9  11   2       56.76       67.86     51.15 o 
  10  11   2       44.62       61.52     35.81 o 
 -10  12   2      102.74      200.21     65.78 o 
  -9  12   2       12.09       56.27     29.49 o 
  -8  12   2      158.05      156.70     47.48 o 
  -7  12   2      887.17      946.92     71.02 o 
  -6  12   2       16.62       32.03     19.42 o 
  -5  12   2      394.96      393.73     33.19 o 
  -4  12   2     1107.17     1145.49     33.77 o 
  -3  12   2       34.92       73.00      9.61 o 
  -2  12   2      223.31      237.16     17.50 o 
  -1  12   2      184.01      219.67     16.54 o 
   0  12   2        1.67       -8.79      6.34 o 
   1  12   2     1363.12     1376.24     33.83 o 
   2  12   2     1194.18     1174.53     28.76 o 
   3  12   2        3.36       -0.35      8.27 o 
   4  12   2     1816.91     1843.58     65.72 o 
   5  12   2      607.66      677.23     34.97 o 
   6  12   2        2.69      -19.07     15.52 o 
   7  12   2      304.67      344.09     49.70 o 
   8  12   2       88.93      127.04     26.89 o 
   9  12   2       24.75       10.52     31.60 o 
 -10  13   2       82.47      101.52     50.32 o 
  -9  13   2       31.93       64.78     32.23 o 
  -8  13   2       49.77       70.04     49.95 o 
  -7  13   2      171.07      241.89     34.46 o 
  -6  13   2      342.61      340.93     44.89 o 
  -5  13   2     1501.08     1486.76     43.88 o 
  -4  13   2     1541.58     1553.50     43.39 o 
  -3  13   2       16.85       14.29      8.65 o 
  -2  13   2      153.02      198.87     14.81 o 
  -1  13   2        2.98        3.87      7.19 o 
   0  13   2      605.93      563.03     18.43 o 
   1  13   2      218.56      238.74     19.78 o 
   2  13   2       69.38      100.90     12.03 o 
   3  13   2      751.14      860.71     28.85 o 
   4  13   2      487.33      575.55     31.72 o 
   5  13   2      818.47      828.98     38.31 o 
   6  13   2       67.84       17.67     18.99 o 
   7  13   2      352.37      369.55     33.40 o 
   8  13   2       60.70       59.16     24.13 o 
   9  13   2      123.29      119.90     49.16 o 
  -9  14   2      381.64      462.52     53.47 o 
  -8  14   2      838.53      998.54     77.99 o 
  -7  14   2      320.71      347.27     39.72 o 
  -6  14   2      199.46      264.63     42.15 o 
  -5  14   2       95.83      117.98     16.33 o 
  -4  14   2       26.09       20.86     11.16 o 
  -3  14   2       79.50       96.86     13.46 o 
  -2  14   2      752.56      851.96     24.73 o 
  -1  14   2     1030.19     1013.11     26.95 o 
   0  14   2     2334.34     2356.41     49.07 o 
   1  14   2     1575.54     1618.66     36.90 o 
   2  14   2      161.61      155.26     14.22 o 
   3  14   2     3879.40     3713.14     81.67 o 
   4  14   2      147.65      138.44     20.53 o 
   5  14   2       13.65        0.43     16.73 o 
   6  14   2        0.76      -14.34     17.66 o 
   7  14   2      106.78      140.68     27.25 o 
   8  14   2        2.98       13.92     49.30 o 
   9  14   2       24.52       52.69     67.50 o 
  -9  15   2      128.75      221.93     40.21 o 
  -8  15   2        3.54       35.63     28.72 o 
  -7  15   2       18.50       51.28     27.97 o 
  -6  15   2       60.85       46.80     31.85 o 
  -5  15   2      108.62       86.61     24.31 o 
  -4  15   2        6.59        8.78     11.81 o 
  -3  15   2      594.00      533.42     29.43 o 
  -2  15   2       83.06       81.76     12.80 o 
  -1  15   2      182.26      200.20     13.68 o 
   0  15   2        0.28       -3.95      7.67 o 
   1  15   2      979.17      920.91     29.30 o 
   2  15   2       73.99       71.68     12.64 o 
   3  15   2     1968.65     1946.40     50.46 o 
   4  15   2      355.37      375.58     32.86 o 
   5  15   2       47.16       54.76     19.83 o 
   6  15   2       17.26        4.09     20.59 o 
   7  15   2        6.73      -18.48     23.90 o 
   8  15   2      101.91      143.94     35.82 o 
   9  15   2        0.29      -22.15     39.47 o 
  -9  16   2       52.95       42.95     31.97 o 
  -8  16   2        0.13        6.26     25.08 o 
  -7  16   2       73.02      132.34     31.06 o 
  -6  16   2       24.80        5.70     26.97 o 
  -5  16   2      555.10      600.18     45.51 o 
  -4  16   2      189.04      180.55     21.93 o 
  -3  16   2        7.13       11.05     11.78 o 
  -2  16   2        6.44       -3.01     11.17 o 
  -1  16   2       40.05       56.47     12.17 o 
   0  16   2        3.69      -11.19      8.37 o 
   1  16   2        4.00       -0.22      9.71 o 
   2  16   2        0.72      -14.69      9.79 o 
   3  16   2        8.89       14.76     11.86 o 
   4  16   2      184.66      222.61     24.69 o 
   5  16   2      285.54      312.01     29.81 o 
   6  16   2       51.94       72.76     47.62 o 
   7  16   2       17.81       -4.44     24.84 o 
   8  16   2      123.59      133.97     49.32 o 
  -9  17   2       34.08       67.66     34.40 o 
  -8  17   2        5.35       25.69     29.51 o 
  -7  17   2       81.89       75.17     30.45 o 
  -6  17   2      270.53      340.97     55.00 o 
  -5  17   2       14.16      -11.77     19.13 o 
  -4  17   2        0.05       -9.92     13.82 o 
  -3  17   2       77.34       66.24     16.66 o 
  -2  17   2     1012.57     1114.99     53.72 o 
  -1  17   2      139.84      143.57     24.31 o 
   0  17   2     1769.37     1740.84     64.24 o 
   1  17   2      305.36      266.33     22.97 o 
   2  17   2       11.08        8.52     16.98 o 
   3  17   2      845.07      804.47     36.67 o 
   4  17   2       11.33       11.20     18.01 o 
   5  17   2      142.79      156.69     30.79 o 
   6  17   2        9.29      -24.92     33.38 o 
   7  17   2        2.10      -35.79     23.86 o 
   8  17   2       43.56       58.72     31.43 o 
  -8  18   2       28.56        1.32     31.59 o 
  -7  18   2       70.25       85.10     30.95 o 
  -6  18   2      113.12      117.77     36.69 o 
  -5  18   2      155.82      141.35     30.60 o 
  -4  18   2     1284.86     1252.43     47.93 o 
  -3  18   2       91.96       94.78     23.89 o 
  -2  18   2      140.28      166.11     23.13 o 
  -1  18   2      367.01      364.19     22.48 o 
   0  18   2        5.31        6.81     13.56 o 
   1  18   2       52.30       54.14     15.88 o 
   2  18   2        7.32        0.28     12.56 o 
   3  18   2     1783.28     1818.18     58.96 o 
   4  18   2       97.62       68.13     25.11 o 
   5  18   2       20.64      -13.38     23.11 o 
   6  18   2       67.89        1.43     35.26 o 
   7  18   2       16.05       10.62     26.82 o 
   8  18   2       11.91       33.42     31.39 o 
  -8  19   2       28.79       48.49     31.14 o 
  -7  19   2      131.75      137.61     35.85 o 
  -6  19   2        3.17       33.24     27.35 o 
  -5  19   2      494.00      514.93     45.11 o 
  -4  19   2       19.56      -23.30     15.54 o 
  -3  19   2     1853.27     1827.39     59.57 o 
  -2  19   2      191.63      240.48     24.59 o 
  -1  19   2      478.66      488.74     29.41 o 
   0  19   2      796.98      808.12     34.53 o 
   1  19   2      582.99      511.16     29.10 o 
   2  19   2      970.83      948.76     38.69 o 
   3  19   2     1331.82     1235.06     57.20 o 
   4  19   2        0.05       -5.17     22.15 o 
   5  19   2       13.46       11.83     23.39 o 
   6  19   2      258.67      308.99     45.82 o 
   7  19   2        0.45       -3.50     27.38 o 
  -7  20   2       51.12       70.57     32.81 o 
  -6  20   2      107.47      165.11     35.17 o 
  -5  20   2      212.28      256.48     37.09 o 
  -4  20   2        5.20       -6.79     17.09 o 
  -3  20   2      144.21      121.96     25.13 o 
  -2  20   2       33.93      -25.18     22.13 o 
  -1  20   2       54.11       46.58     18.26 o 
   0  20   2       10.44       27.52     16.68 o 
   1  20   2      113.56      103.80     20.09 o 
   2  20   2      405.18      552.04     73.21 o 
   3  20   2      244.41      335.07     44.47 o 
   4  20   2      182.45      144.35     29.98 o 
   5  20   2       12.60       32.39     24.53 o 
   6  20   2        9.49      -27.37     24.39 o 
   7  20   2       13.46      -25.91     26.60 o 
  -7  21   2        0.03       30.38     29.92 o 
  -6  21   2        0.24        5.03     27.16 o 
  -5  21   2        4.99       -2.94     24.94 o 
  -4  21   2       24.31      -10.53     22.99 o 
  -3  21   2       45.22       23.72     18.68 o 
  -2  21   2      158.49      138.13     49.82 o 
  -1  21   2     1544.31     1431.89     57.78 o 
   0  21   2       11.02       20.52     16.27 o 
   1  21   2     1330.17     1405.87     57.41 o 
   2  21   2       25.30        9.68     20.37 o 
   3  21   2      846.29      824.18     58.55 o 
   4  21   2      207.28      239.67     42.47 o 
   5  21   2        0.30       -6.34     29.09 o 
   6  21   2       69.11      101.47     33.30 o 
   7  21   2       64.82       79.88     32.58 o 
  -7  22   2       81.61       94.75     34.46 o 
  -6  22   2        1.04      -16.68     26.76 o 
  -5  22   2        0.90       -8.34     24.98 o 
  -4  22   2       50.54      105.52     29.50 o 
  -3  22   2       13.58       54.36     23.06 o 
  -2  22   2      311.37      289.35     67.44 o 
  -1  22   2      753.45      771.64     58.35 o 
   0  22   2       12.20        2.23     22.24 o 
   1  22   2      470.22      500.34     37.57 o 
   2  22   2       30.50       35.91     20.39 o 
   3  22   2        1.35       -0.70     27.69 o 
   4  22   2      116.82      150.84     72.08 o 
   5  22   2      260.52      221.52    115.55 o 
   6  22   2       52.02       72.64     36.53 o 
  -6  23   2       69.80      114.17     35.20 o 
  -5  23   2      174.29      137.70     34.07 o 
  -4  23   2        0.39       -7.18     29.32 o 
  -3  23   2       94.70      135.92     26.98 o 
  -2  23   2        0.06       14.83     23.61 o 
  -1  23   2       68.42       35.77     24.11 o 
   0  23   2        4.79        7.03     22.48 o 
   1  23   2        0.72        8.14     19.35 o 
   2  23   2       39.07       49.35     51.48 o 
   3  23   2       15.16       21.74     29.93 o 
   4  23   2       78.95       81.28     34.91 o 
   5  23   2       17.85       13.97     34.53 o 
   6  23   2       89.74      110.59     40.67 o 
  -5  24   2       18.12        9.23     28.30 o 
  -4  24   2       70.52      115.55     52.63 o 
  -3  24   2       29.73       68.64     36.61 o 
  -2  24   2        5.63       31.46     23.46 o 
  -1  24   2      624.17      603.48     86.38 o 
   0  24   2      178.38       99.83     29.32 o 
   1  24   2      137.54      114.11     29.32 o 
   2  24   2        7.13       10.60     26.88 o 
   3  24   2       28.10       42.30     31.52 o 
   4  24   2        0.44       19.65     32.33 o 
   5  24   2        0.11       -7.21     33.18 o 
  -5  25   2       47.99       52.63     50.34 o 
  -4  25   2       90.81      125.85     56.06 o 
  -3  25   2       67.37       41.19     46.91 o 
  -2  25   2      194.10      208.27     36.27 o 
  -1  25   2       64.42       80.23     29.09 o 
   0  25   2        7.45      -21.62     23.29 o 
   1  25   2       15.69       29.95     24.92 o 
   2  25   2       94.01       59.49     43.47 o 
   3  25   2      133.21      135.67     38.73 o 
   4  25   2        3.55       36.48     64.07 o 
  -4  26   2      156.57      199.07     61.78 o 
  -3  26   2      127.44      133.86     53.77 o 
  -2  26   2        7.73       21.27     26.55 o 
  -1  26   2       16.67      -23.15     23.85 o 
   0  26   2       29.98       20.37     25.04 o 
   1  26   2       40.16        8.80     24.66 o 
   2  26   2       71.35       85.80     49.19 o 
   3  26   2      177.16      236.82     62.92 o 
  -2  27   2        1.12       26.84     27.76 o 
  -1  27   2       36.14       59.63     30.26 o 
   0  27   2      207.09      121.69     69.22 o 
   1  27   2        0.28      -30.89     35.47 o 
   2  27   2       25.06       57.20     44.62 o 
 -11   0   3      726.22      823.73    106.40 o 
  -9   0   3      158.43      279.66     46.59 o 
  -7   0   3      113.48       91.60     21.01 o 
  -5   0   3     2317.03     2228.68     85.21 o 
  -3   0   3     3716.22     3646.21     96.58 o 
  -1   0   3       53.65       62.48      6.30 o 
   1   0   3     1392.05     1513.48     64.69 o 
   3   0   3     8748.23     8481.68    208.62 o 
   5   0   3     7033.52     6688.41    171.61 o 
   7   0   3      691.16      789.92     58.31 o 
   9   0   3       31.90       40.21     31.88 o 
 -11   1   3        7.18       31.07     29.02 o 
 -10   1   3        0.27       50.84     27.38 o 
  -9   1   3      886.64      896.94     67.42 o 
  -8   1   3       74.58       81.68     17.31 o 
  -7   1   3      232.87      188.79     22.17 o 
  -6   1   3     2882.12     2776.88     74.00 o 
  -5   1   3      788.50      826.60     28.10 o 
  -4   1   3     3782.77     3855.15     81.16 o 
  -3   1   3      329.43      321.12     16.88 o 
  -2   1   3      265.93      245.49      9.45 o 
  -1   1   3      411.45      426.41     15.81 o 
   0   1   3     2809.64     2841.80     49.80 o 
   1   1   3     3050.31     3062.07     59.89 o 
   2   1   3    35598.64    34903.77    635.24 o 
   3   1   3     1228.23     1347.04     33.32 o 
   4   1   3     2087.05     2262.82     46.16 o 
   5   1   3     1038.30     1109.17     28.81 o 
   6   1   3       26.40       46.86     16.11 o 
   7   1   3      353.81      381.84     30.74 o 
   8   1   3        8.67       -8.57     18.89 o 
   9   1   3      439.72      423.93     39.96 o 
  10   1   3        7.03       20.75     29.29 o 
 -11   2   3       14.35       49.35     29.75 o 
 -10   2   3       70.05       70.10     29.30 o 
  -9   2   3      130.93      183.54     29.35 o 
  -8   2   3      345.08      272.98     25.79 o 
  -7   2   3     1138.42     1083.56     41.58 o 
  -6   2   3     1118.82     1060.86     35.05 o 
  -5   2   3     1476.33     1527.29     41.56 o 
  -4   2   3     4893.63     4831.30     99.01 o 
  -3   2   3     1908.45     1817.05     38.23 o 
  -2   2   3        7.11        7.55      4.38 o 
  -1   2   3    10952.76    10868.71    200.13 o 
   0   2   3    30973.65    29065.51    551.21 o 
   1   2   3    46669.10    45852.26    830.49 o 
   2   2   3    40689.63    39257.14    713.16 o 
   3   2   3     2851.90     2581.30     98.99 o 
   4   2   3       17.58       13.22      8.43 o 
   5   2   3     1209.37     1065.94     33.24 o 
   6   2   3      576.62      669.10     34.54 o 
   7   2   3      132.37      144.47     22.52 o 
   8   2   3       60.46       38.82     21.65 o 
   9   2   3        9.98       23.07     21.93 o 
  10   2   3        2.70        9.83     30.34 o 
 -11   3   3      113.04      207.31     36.49 o 
 -10   3   3       14.77       27.78     25.51 o 
  -9   3   3      199.70      127.90     38.64 o 
  -8   3   3       92.66       64.70     20.43 o 
  -7   3   3       84.66      105.08     16.27 o 
  -6   3   3     3490.09     3422.69     87.58 o 
  -5   3   3     7456.36     7361.53    164.53 o 
  -4   3   3      130.64      121.05     11.29 o 
  -3   3   3      867.99      885.53     25.12 o 
  -2   3   3       40.94       32.90      4.76 o 
  -1   3   3      897.90      756.76     19.12 o 
   0   3   3     2280.14     2290.12     45.28 o 
   1   3   3     7896.99     7869.14    163.85 o 
   2   3   3     3415.46     3431.56     71.80 o 
   3   3   3     3085.16     3029.82     64.44 o 
   4   3   3      145.42      115.72     11.82 o 
   5   3   3      961.09      999.60     32.22 o 
   6   3   3       32.96       37.01     12.36 o 
   7   3   3      350.45      339.96     41.45 o 
   8   3   3      475.70      537.22     38.93 o 
   9   3   3       44.32       95.98     37.18 o 
  10   3   3       51.86       90.03     41.69 o 
 -11   4   3      239.35      264.34     38.84 o 
 -10   4   3      159.03      142.19     32.29 o 
  -9   4   3       32.55       44.78     23.70 o 
  -8   4   3       83.76       78.79     21.47 o 
  -7   4   3      189.85      167.78     18.40 o 
  -6   4   3     1024.49     1024.78     34.59 o 
  -5   4   3      397.86      433.87     28.27 o 
  -4   4   3        9.19       -1.65      6.02 o 
  -3   4   3      921.91      916.47     29.33 o 
  -2   4   3     5207.53     5069.81     99.28 o 
  -1   4   3     2790.32     2765.72     62.32 o 
   0   4   3        1.97        6.75      4.41 o 
   1   4   3    37206.32    36059.73    646.25 o 
   2   4   3    25066.78    23745.34    435.46 o 
   3   4   3     2339.84     2332.77     51.96 o 
   4   4   3       47.36       45.31      9.65 o 
   5   4   3        2.44       -4.24      9.89 o 
   6   4   3      425.89      472.44     28.92 o 
   7   4   3       50.46       71.12     19.61 o 
   8   4   3      110.34       46.58     26.20 o 
   9   4   3        0.15      -22.88     29.93 o 
  10   4   3       46.75      -12.57     34.85 o 
 -11   5   3      291.73      269.38     44.05 o 
 -10   5   3      100.80       95.91     29.41 o 
  -9   5   3       93.94       83.84     24.52 o 
  -8   5   3      518.81      519.28     57.83 o 
  -7   5   3      136.20      176.46     18.91 o 
  -6   5   3       70.50      100.11     13.03 o 
  -5   5   3      451.03      505.12     20.54 o 
  -4   5   3     1196.70     1254.34     45.92 o 
  -3   5   3     1694.02     1685.46     36.36 o 
  -2   5   3     1105.32     1065.04     27.46 o 
  -1   5   3      134.21      149.82     10.76 o 
   0   5   3       26.46       34.77      5.36 o 
   1   5   3       50.54       97.87      9.46 o 
   2   5   3      304.13      342.43     19.82 o 
   3   5   3      545.15      504.48     18.39 o 
   4   5   3      109.91       80.76     13.03 o 
   5   5   3        0.60        2.20      9.81 o 
   6   5   3      315.39      258.33     22.10 o 
   7   5   3      544.36      659.33     73.70 o 
   8   5   3      218.62      212.94     34.46 o 
   9   5   3      116.99      196.53     45.11 o 
  10   5   3      108.64      102.58     64.07 o 
 -11   6   3      151.42      186.08     54.06 o 
 -10   6   3       13.75       27.83     25.40 o 
  -9   6   3        4.55       -3.79     21.90 o 
  -8   6   3      940.76      923.66     65.94 o 
  -7   6   3     2107.83     2105.49     81.58 o 
  -6   6   3      856.07      861.95     28.74 o 
  -5   6   3     1013.82      975.97     31.52 o 
  -4   6   3       33.30       25.38      8.16 o 
  -3   6   3     2250.70     2337.24     47.51 o 
  -2   6   3     7313.42     7549.04    144.95 o 
  -1   6   3     2498.20     2360.29     49.72 o 
   0   6   3     9152.84     9117.63    285.04 o 
   1   6   3     5311.31     5256.44    113.46 o 
   2   6   3       78.57       68.50      6.98 o 
   3   6   3      815.28      851.62     25.12 o 
   4   6   3      249.51      224.18     25.63 o 
   5   6   3      121.29      113.77     14.06 o 
   6   6   3      122.62      165.93     17.66 o 
   7   6   3      156.03      255.70     33.60 o 
   8   6   3        7.55      -14.03     28.71 o 
   9   6   3        2.78       -2.76     33.14 o 
  10   6   3       71.10       45.05     42.23 o 
 -11   7   3       10.16       68.77     45.88 o 
 -10   7   3      252.66      238.39     66.71 o 
  -9   7   3        3.46       -0.36     18.62 o 
  -8   7   3        0.72       37.76     17.41 o 
  -7   7   3      353.33      406.12     31.23 o 
  -6   7   3     1400.62     1355.09     41.47 o 
  -5   7   3     3432.90     3375.66     69.26 o 
  -4   7   3     1842.40     1752.68     40.16 o 
  -3   7   3       40.64       64.42      9.69 o 
  -2   7   3      266.12      216.86     17.92 o 
  -1   7   3     8002.62     8014.31    151.94 o 
   0   7   3      851.06      762.15     18.28 o 
   1   7   3       36.11       30.69      7.30 o 
   2   7   3     3384.49     3308.01     75.06 o 
   3   7   3     5868.39     6266.27    123.96 o 
   4   7   3      143.87      148.47     23.31 o 
   5   7   3      649.52      653.23     26.22 o 
   6   7   3     1245.82     1305.08     53.19 o 
   7   7   3      593.95      616.12     39.97 o 
   8   7   3       23.20       13.39     40.61 o 
   9   7   3        6.61      -40.84     27.22 o 
  10   7   3       15.85       19.15     36.60 o 
 -10   8   3       12.95      -14.46     38.92 o 
  -9   8   3        1.54       15.44     24.56 o 
  -8   8   3      514.60      505.94     41.78 o 
  -7   8   3      281.61      289.77     27.86 o 
  -6   8   3      829.81      828.26     28.38 o 
  -5   8   3        7.72        2.30      8.47 o 
  -4   8   3     4605.89     4574.02     87.36 o 
  -3   8   3       20.08        1.18      6.01 o 
  -2   8   3     3518.30     3468.78     72.79 o 
  -1   8   3        0.72        2.98      5.99 o 
   0   8   3     1953.45     1889.50     40.71 o 
   1   8   3      743.90      755.87     21.39 o 
   2   8   3      933.17      809.03     23.18 o 
   3   8   3      385.89      408.39     14.70 o 
   4   8   3      783.67      761.22     29.56 o 
   5   8   3       58.55       54.28     16.75 o 
   6   8   3     1895.70     1834.38     81.87 o 
   7   8   3       10.26        0.10     18.68 o 
   8   8   3      192.13      118.31     33.60 o 
   9   8   3       19.06      -24.18     28.30 o 
  10   8   3        7.28        1.58     46.21 o 
 -10   9   3      252.28      334.17     59.36 o 
  -9   9   3       53.42       51.88     40.81 o 
  -8   9   3       88.55      112.80     29.36 o 
  -7   9   3      208.77      242.70     23.14 o 
  -6   9   3      553.20      560.19     24.23 o 
  -5   9   3      284.21      304.40     17.54 o 
  -4   9   3      225.82      235.22     14.35 o 
  -3   9   3     1742.36     1991.26     43.13 o 
  -2   9   3     7934.69     8296.40    144.45 o 
  -1   9   3     2708.37     2998.31     56.71 o 
   0   9   3     1735.65     1921.52     42.05 o 
   1   9   3      204.10      205.26     12.00 o 
   2   9   3      594.80      631.94     20.73 o 
   3   9   3      760.51      740.77     20.26 o 
   4   9   3       55.57       50.36     18.32 o 
   5   9   3        0.56      -17.23     11.48 o 
   6   9   3       88.59       76.64     19.35 o 
   7   9   3      797.31      768.04     45.82 o 
   8   9   3      443.54      419.81    105.96 o 
   9   9   3       55.78       70.15     33.88 o 
  10   9   3        6.49       43.94     37.86 o 
 -10  10   3       50.33      135.95     49.35 o 
  -9  10   3        6.01        8.78     25.98 o 
  -8  10   3      152.99      177.10     27.12 o 
  -7  10   3      438.34      462.21     33.12 o 
  -6  10   3      218.94      278.11     21.07 o 
  -5  10   3      105.68      111.02     12.90 o 
  -4  10   3     1484.50     1509.68     37.22 o 
  -3  10   3     4383.54     4955.86     92.55 o 
  -2  10   3     2684.16     2655.61     52.79 o 
  -1  10   3      203.78      207.30     15.77 o 
   0  10   3      189.79      227.49     11.06 o 
   1  10   3      641.16      625.05     20.69 o 
   2  10   3     5534.44     5473.55    108.63 o 
   3  10   3      468.60      408.15     26.28 o 
   4  10   3        4.79       -7.49     11.18 o 
   5  10   3       37.90       26.23     15.62 o 
   6  10   3       60.79       44.43     18.52 o 
   7  10   3       48.53       66.18     29.23 o 
   8  10   3        6.35      -32.03     36.13 o 
   9  10   3       40.04       15.17     30.02 o 
  10  10   3        0.37       41.33     34.12 o 
 -10  11   3       32.20       73.09     44.76 o 
  -9  11   3       39.24       62.86     42.50 o 
  -8  11   3      536.17      625.22     53.79 o 
  -7  11   3       36.25       49.76     19.82 o 
  -6  11   3      656.90      589.70     29.92 o 
  -5  11   3     2625.59     2547.54     63.60 o 
  -4  11   3       15.46       30.66      9.23 o 
  -3  11   3      935.93     1008.00     27.20 o 
  -2  11   3     2357.71     2554.64     55.85 o 
  -1  11   3       93.93       93.68      9.21 o 
   0  11   3    11025.83    10831.04    185.65 o 
   1  11   3       12.88       22.95      6.71 o 
   2  11   3      548.43      540.11     20.60 o 
   3  11   3      358.41      358.06     18.03 o 
   4  11   3        9.72        0.75     18.44 o 
   5  11   3      272.00      247.29     38.81 o 
   6  11   3      185.79      162.32     24.47 o 
   7  11   3       76.33      119.31     27.18 o 
   8  11   3        0.69      -18.27     31.02 o 
   9  11   3       17.10       32.40     31.71 o 
 -10  12   3      138.49      237.64     57.01 o 
  -9  12   3       23.20      -37.91     35.45 o 
  -8  12   3       11.28       13.61     46.33 o 
  -7  12   3      888.58      928.95     44.79 o 
  -6  12   3      413.31      457.95     31.97 o 
  -5  12   3      228.48      203.60     18.20 o 
  -4  12   3      559.10      552.67     24.52 o 
  -3  12   3        0.05       -5.52      9.00 o 
  -2  12   3      671.83      706.21     22.51 o 
  -1  12   3      118.11      174.62     11.12 o 
   0  12   3     3130.76     3322.50     63.58 o 
   1  12   3    10259.85    10237.98    177.24 o 
   2  12   3      173.93      188.20     14.33 o 
   3  12   3      146.88      173.70     20.23 o 
   4  12   3      162.05      204.37     21.41 o 
   5  12   3        1.51       16.62     15.28 o 
   6  12   3       26.69       30.19     20.97 o 
   7  12   3       58.99       56.11     21.20 o 
   8  12   3      100.20       86.96     33.22 o 
   9  12   3      179.60      110.03     48.22 o 
 -10  13   3      195.00      245.39     42.01 o 
  -9  13   3       10.27       63.65     41.97 o 
  -8  13   3        0.34        3.98     35.47 o 
  -7  13   3       18.73       32.64     32.58 o 
  -6  13   3       11.51        1.48     18.63 o 
  -5  13   3      795.63      754.62     33.23 o 
  -4  13   3      804.88      827.19     33.21 o 
  -3  13   3      839.95      901.20     43.26 o 
  -2  13   3     2356.41     2359.67     70.08 o 
  -1  13   3      530.39      552.47     33.75 o 
   0  13   3     1926.93     2031.85     43.11 o 
   1  13   3     1109.21     1099.15     27.64 o 
   2  13   3      584.02      526.28     21.35 o 
   3  13   3       57.82       35.37     10.94 o 
   4  13   3     1378.89     1505.89     50.54 o 
   5  13   3       41.37       16.82     16.49 o 
   6  13   3      449.05      463.25     34.35 o 
   7  13   3        1.81       -6.61     19.94 o 
   8  13   3        0.20       -8.09     25.76 o 
   9  13   3       64.28      105.34     37.77 o 
  -9  14   3       95.04      189.66     37.58 o 
  -8  14   3      126.18      212.26     69.79 o 
  -7  14   3      115.49      129.85     40.45 o 
  -6  14   3      167.53      161.53     36.80 o 
  -5  14   3      389.51      377.80     26.92 o 
  -4  14   3      282.33      299.03     22.59 o 
  -3  14   3     1176.70     1225.12     37.26 o 
  -2  14   3       39.15       41.93     11.21 o 
  -1  14   3       20.32       13.87      9.35 o 
   0  14   3      461.04      545.86     28.59 o 
   1  14   3      752.64      709.78     24.52 o 
   2  14   3        0.11      -13.14      8.76 o 
   3  14   3       64.89       75.14     16.08 o 
   4  14   3       35.10       33.33     16.30 o 
   5  14   3     1727.22     1761.64     59.93 o 
   6  14   3      658.72      604.57     39.44 o 
   7  14   3      222.33      190.10     28.54 o 
   8  14   3      170.76      190.27     40.79 o 
   9  14   3        0.64       84.90     43.59 o 
  -9  15   3      519.25      625.79     98.69 o 
  -8  15   3        2.75        9.94     25.53 o 
  -7  15   3      150.13      168.39     32.78 o 
  -6  15   3       10.81       19.41     23.96 o 
  -5  15   3       70.76       54.75     14.52 o 
  -4  15   3      581.28      612.03     40.38 o 
  -3  15   3       32.62       21.35     11.79 o 
  -2  15   3       30.53       15.71     10.86 o 
  -1  15   3       11.42       -0.11      9.41 o 
   0  15   3      733.12      721.87     25.30 o 
   1  15   3       63.54       76.73     11.94 o 
   2  15   3      221.36      223.68     17.21 o 
   3  15   3      347.68      300.36     30.38 o 
   4  15   3      476.88      522.64     67.04 o 
   5  15   3       86.42      147.96     23.28 o 
   6  15   3       18.41       29.84     20.94 o 
   7  15   3      177.73      188.38     36.99 o 
   8  15   3      114.71      122.54     32.34 o 
   9  15   3       87.89      139.47     48.59 o 
  -9  16   3       60.29      101.70     35.77 o 
  -8  16   3      343.71      432.39     46.52 o 
  -7  16   3      261.97      291.15     40.04 o 
  -6  16   3       25.04       19.69     24.49 o 
  -5  16   3       31.55        9.13     16.15 o 
  -4  16   3      336.23      318.42     26.62 o 
  -3  16   3      197.37      188.22     18.12 o 
  -2  16   3        1.71       -4.16     11.01 o 
  -1  16   3       60.28       50.35     12.07 o 
   0  16   3      200.04      244.40     24.60 o 
   1  16   3      500.61      482.72     22.05 o 
   2  16   3      160.80      143.91     15.87 o 
   3  16   3      651.16      630.63     44.26 o 
   4  16   3       30.66       49.80     19.46 o 
   5  16   3      401.89      462.54     36.23 o 
   6  16   3      112.11      105.60     24.83 o 
   7  16   3        1.93       16.79     31.73 o 
   8  16   3        0.02       31.83     28.03 o 
  -9  17   3       15.33       29.83     31.22 o 
  -8  17   3        0.02       47.14     29.62 o 
  -7  17   3      312.13      335.11     45.01 o 
  -6  17   3      168.35      216.91     35.02 o 
  -5  17   3       17.97      -22.92     15.28 o 
  -4  17   3      111.72       98.03     19.84 o 
  -3  17   3      172.97      156.26     18.09 o 
  -2  17   3      563.32      582.72     35.08 o 
  -1  17   3      597.43      574.80     35.06 o 
   0  17   3       20.59       14.56     12.59 o 
   1  17   3       47.45       50.29     13.84 o 
   2  17   3      311.59      265.13     19.71 o 
   3  17   3      463.27      510.69     42.27 o 
   4  17   3        8.11        2.05     17.41 o 
   5  17   3     2066.39     2034.88     67.72 o 
   6  17   3       57.96       64.07     28.25 o 
   7  17   3        0.04      -13.84     25.04 o 
   8  17   3        8.71      -12.43     36.71 o 
  -8  18   3       58.72      103.86     32.84 o 
  -7  18   3      317.30      399.61     52.93 o 
  -6  18   3      325.12      347.81     40.51 o 
  -5  18   3      253.15      268.93     34.71 o 
  -4  18   3        0.63      -20.99     13.99 o 
  -3  18   3      151.28      174.77     19.37 o 
  -2  18   3     2431.35     2433.01     61.51 o 
  -1  18   3      395.76      432.81     42.27 o 
   0  18   3        1.61       10.25     13.79 o 
   1  18   3      311.92      295.15     33.52 o 
   2  18   3     2408.39     2394.72     67.30 o 
   3  18   3      270.14      272.12     31.38 o 
   4  18   3      158.56      233.72     27.42 o 
   5  18   3      265.15      379.23     39.40 o 
   6  18   3       40.92       71.12     29.03 o 
   7  18   3       22.12        4.18     43.24 o 
   8  18   3        0.02      -12.98     32.27 o 
  -8  19   3       32.57       69.16     32.81 o 
  -7  19   3      243.85      261.60     39.72 o 
  -6  19   3      175.45      228.06     36.55 o 
  -5  19   3      118.67      122.33     30.54 o 
  -4  19   3       27.44        2.62     17.48 o 
  -3  19   3      108.36      131.43     23.28 o 
  -2  19   3     1464.83     1553.25     51.15 o 
  -1  19   3      667.73      696.49     33.03 o 
   0  19   3        3.06       -6.93     14.62 o 
   1  19   3     1183.12     1116.11     41.37 o 
   2  19   3       20.28       30.34     16.09 o 
   3  19   3      909.29      908.98     48.07 o 
   4  19   3      158.17      164.15     60.06 o 
   5  19   3       48.95       54.99     26.26 o 
   6  19   3      156.64      142.90     33.60 o 
   7  19   3       41.60       62.35     44.63 o 
  -7  20   3      159.19      184.17     37.52 o 
  -6  20   3      356.39      439.66     71.27 o 
  -5  20   3       68.31      114.81     30.37 o 
  -4  20   3      130.19      131.34     23.51 o 
  -3  20   3      487.71      425.98     33.69 o 
  -2  20   3      320.61      339.88     32.03 o 
  -1  20   3       10.77       19.47     15.09 o 
   0  20   3       12.83       23.58     15.85 o 
   1  20   3      115.05      133.58     20.75 o 
   2  20   3      459.91      485.85     56.72 o 
   3  20   3     1088.98     1108.13     67.52 o 
   4  20   3        0.16        0.10     41.19 o 
   5  20   3       11.65       41.21     32.40 o 
   6  20   3       31.90        4.96     27.04 o 
   7  20   3       65.61       71.88     32.53 o 
  -7  21   3      475.16      523.73     50.80 o 
  -6  21   3        1.91       17.66     27.41 o 
  -5  21   3       63.37       76.45     29.26 o 
  -4  21   3       42.10       56.35     23.45 o 
  -3  21   3      138.03      133.42     26.05 o 
  -2  21   3      208.29      207.76     28.28 o 
  -1  21   3       11.50        7.53     15.75 o 
   0  21   3      306.33      275.31     25.71 o 
   1  21   3       38.78       58.99     19.16 o 
   2  21   3      390.25      353.85     94.96 o 
   3  21   3       19.15       38.96     27.90 o 
   4  21   3       66.48       87.03     33.72 o 
   5  21   3      244.24      267.39     46.03 o 
   6  21   3       35.32       34.17     32.70 o 
  -7  22   3       13.74       61.54     32.76 o 
  -6  22   3      157.54      189.06     37.32 o 
  -5  22   3       70.13       71.65     29.90 o 
  -4  22   3        4.74        8.35     20.22 o 
  -3  22   3        0.76       -7.06     20.02 o 
  -2  22   3      146.31      137.85     27.23 o 
  -1  22   3       26.65       19.42     20.18 o 
   0  22   3        2.41       15.38     17.53 o 
   1  22   3      472.98      487.09     82.85 o 
   2  22   3        2.39       -2.14     25.04 o 
   3  22   3      262.24      202.43     38.90 o 
   4  22   3        7.95       11.97     30.13 o 
   5  22   3      108.32       56.35     44.05 o 
   6  22   3       85.37       88.45     43.47 o 
  -6  23   3       11.34       -7.37     27.77 o 
  -5  23   3       40.77       39.56     29.91 o 
  -4  23   3      114.78      150.05     40.35 o 
  -3  23   3      275.51      292.76     39.34 o 
  -2  23   3       78.05      102.90     39.89 o 
  -1  23   3      192.47      207.78     67.50 o 
   0  23   3       75.52       75.49     27.09 o 
   1  23   3      586.16      479.40     37.35 o 
   2  23   3       54.77       53.53     28.64 o 
   3  23   3       23.96       12.18     28.71 o 
   4  23   3       13.02       40.04     30.61 o 
   5  23   3       33.16       -5.66     31.88 o 
  -5  24   3       12.94      -25.03     31.61 o 
  -4  24   3      132.75      118.23     38.73 o 
  -3  24   3       61.04      138.63     29.06 o 
  -2  24   3       82.97       73.22     36.04 o 
  -1  24   3      231.13      187.49     33.51 o 
   0  24   3        6.66       -1.68     29.75 o 
   1  24   3       16.25        9.25     20.65 o 
   2  24   3      117.93      109.83     33.98 o 
   3  24   3        7.00       16.03     38.90 o 
   4  24   3      149.80      105.54     38.81 o 
   5  24   3       34.42       79.01     39.18 o 
  -5  25   3       97.00       77.05     38.20 o 
  -4  25   3        1.59      -27.46     38.90 o 
  -3  25   3       35.01       41.09     27.69 o 
  -2  25   3        2.26       29.92     26.66 o 
  -1  25   3        5.35      -12.35     23.09 o 
   0  25   3       89.23      140.60     32.76 o 
   1  25   3      474.19      371.82     62.92 o 
   2  25   3        0.91        7.29     58.92 o 
   3  25   3       22.22       -1.99     30.95 o 
   4  25   3        3.30       27.46     34.03 o 
  -4  26   3      144.31      167.03     60.64 o 
  -3  26   3       89.30      130.71     34.09 o 
  -2  26   3        3.87      -34.57     23.05 o 
  -1  26   3        6.99        6.86     24.71 o 
   0  26   3        6.22      -16.35     30.89 o 
   1  26   3       55.99       22.88     38.90 o 
   2  26   3       31.25       -2.29     38.90 o 
   3  26   3        2.34       35.40     32.03 o 
  -2  27   3       10.12      -18.08     66.93 o 
  -1  27   3      277.00      175.04     35.94 o 
   0  27   3        0.22      -14.80     23.77 o 
   1  27   3       23.93        6.86     37.75 o 
   2  27   3        7.85       21.74     40.04 o 
 -10   0   4        0.32       37.58     37.38 o 
  -8   0   4     5400.67     4638.27    365.53 o 
  -6   0   4     4888.29     4690.91    188.55 o 
  -4   0   4      193.66      237.47     20.61 o 
  -2   0   4    10882.74    10402.30    250.94 o 
   0   0   4       14.33       24.66      5.48 o 
   2   0   4        0.99       25.26     11.84 o 
   4   0   4      736.17      794.96     30.78 o 
   6   0   4     2580.94     2715.31    110.97 o 
   8   0   4        0.50      -37.52     25.01 o 
  10   0   4       47.28      -25.17     52.63 o 
 -11   1   4        1.69       39.71     28.83 o 
 -10   1   4       17.12       -8.30     24.93 o 
  -9   1   4       42.52       54.42     24.35 o 
  -8   1   4      312.77      379.58     33.22 o 
  -7   1   4     1231.56     1148.97     39.18 o 
  -6   1   4     1055.97     1092.54     35.83 o 
  -5   1   4      802.56      806.23     25.51 o 
  -4   1   4     6857.77     7157.30    128.86 o 
  -3   1   4     1599.74     1519.82     33.67 o 
  -2   1   4    10912.85    10990.91    203.26 o 
  -1   1   4      421.93      426.52     11.58 o 
   0   1   4       41.21       38.36      4.69 o 
   1   1   4     1217.42     1275.78     25.62 o 
   2   1   4     5303.43     5191.98     90.73 o 
   3   1   4     2066.67     2126.19     47.66 o 
   4   1   4     2795.46     2702.64     57.99 o 
   5   1   4     2663.08     2576.30     66.80 o 
   6   1   4     1960.68     2170.18     72.99 o 
   7   1   4      142.58      146.34     33.69 o 
   8   1   4       19.22       13.58     20.57 o 
   9   1   4        4.06       24.06     28.85 o 
  10   1   4       11.85        5.63     37.30 o 
 -11   2   4      174.12       82.10     49.21 o 
 -10   2   4        2.70       13.29     25.04 o 
  -9   2   4      363.89      337.08     52.35 o 
  -8   2   4       67.39       49.59     15.91 o 
  -7   2   4      136.81      135.86     16.24 o 
  -6   2   4       61.17       75.60     12.65 o 
  -5   2   4      280.50      318.03     19.02 o 
  -4   2   4      313.25      287.41     21.48 o 
  -3   2   4      231.63      239.75     18.93 o 
  -2   2   4      190.22      181.64     14.29 o 
  -1   2   4     2045.44     2127.86     43.60 o 
   0   2   4       78.68       83.13      7.11 o 
   1   2   4      364.14      372.85     11.14 o 
   2   2   4      716.53      763.57     21.28 o 
   3   2   4     3531.03     3713.97     76.91 o 
   4   2   4     2445.90     2338.11     54.58 o 
   5   2   4     1160.59     1095.79     34.04 o 
   6   2   4      668.76      756.42     37.04 o 
   7   2   4      125.70      162.40     24.43 o 
   8   2   4        6.28        4.34     18.94 o 
   9   2   4       57.17       27.05     28.15 o 
  10   2   4        0.09       41.73     32.15 o 
 -11   3   4      221.35      184.62     40.46 o 
 -10   3   4       56.37       87.75     28.37 o 
  -9   3   4      124.90      121.68     23.06 o 
  -8   3   4      332.64      344.07     37.44 o 
  -7   3   4      163.42      133.12     16.36 o 
  -6   3   4      601.77      692.28     27.93 o 
  -5   3   4     1166.45     1318.95     34.83 o 
  -4   3   4      705.75      694.22     21.95 o 
  -3   3   4      490.77      501.42     19.41 o 
  -2   3   4     2373.15     2439.93     46.99 o 
  -1   3   4     4849.11     4799.07     92.65 o 
   0   3   4    22270.35    21680.96    358.11 o 
   1   3   4     5449.62     5417.64     93.77 o 
   2   3   4    24588.91    24255.64    444.23 o 
   3   3   4      621.28      698.13     22.01 o 
   4   3   4     8631.71     8634.98    168.70 o 
   5   3   4      663.94      665.15     25.69 o 
   6   3   4       10.76        7.89     14.48 o 
   7   3   4      166.61      195.81     25.79 o 
   8   3   4      223.00      243.55     35.87 o 
   9   3   4       25.60       56.63     29.05 o 
  10   3   4        0.87       44.16     33.57 o 
 -11   4   4       22.96       48.30     30.19 o 
 -10   4   4        0.28       -5.30     24.46 o 
  -9   4   4      453.09      447.91     61.15 o 
  -8   4   4       30.97       44.84     18.76 o 
  -7   4   4     1558.81     1486.48     46.49 o 
  -6   4   4      479.08      415.20     41.42 o 
  -5   4   4     3624.84     3752.36     83.38 o 
  -4   4   4      516.42      551.25     38.92 o 
  -3   4   4        0.43       -6.22      4.15 o 
  -2   4   4      158.40      134.25      7.83 o 
  -1   4   4     7933.26     8027.53    151.02 o 
   0   4   4     3090.12     2981.50     53.67 o 
   1   4   4     6555.08     6643.62    124.88 o 
   2   4   4     2546.72     2591.17     62.34 o 
   3   4   4      101.69      130.66     10.80 o 
   4   4   4     1232.12     1337.93     36.79 o 
   5   4   4       47.90       58.47     12.14 o 
   6   4   4      110.15       83.24     23.12 o 
   7   4   4       55.22       34.26     23.89 o 
   8   4   4       15.87        7.26     24.66 o 
   9   4   4       16.01       42.51     29.27 o 
  10   4   4        0.38      -12.58     35.59 o 
 -11   5   4      109.65      147.42     39.18 o 
 -10   5   4       61.83       66.89     34.51 o 
  -9   5   4        1.75       -5.14     17.53 o 
  -8   5   4      138.65      129.80     36.44 o 
  -7   5   4      711.66      682.30     43.92 o 
  -6   5   4     1036.75     1059.90     35.95 o 
  -5   5   4      392.91      482.81     64.24 o 
  -4   5   4     5178.83     5356.26    110.08 o 
  -3   5   4     1159.28      956.97     24.49 o 
  -2   5   4      166.28      146.57     10.18 o 
  -1   5   4     1477.36     1473.10     33.75 o 
   0   5   4       48.83       72.98      6.49 o 
   1   5   4     6565.56     6298.51    119.16 o 
   2   5   4      150.76      167.37     23.71 o 
   3   5   4      479.30      400.53     17.04 o 
   4   5   4     2010.47     2050.17     50.10 o 
   5   5   4     1590.53     1612.10     44.84 o 
   6   5   4      500.40      483.75     32.78 o 
   7   5   4       44.81       16.17     22.35 o 
   8   5   4      165.18      129.38     31.23 o 
   9   5   4       60.58       66.77     30.40 o 
  10   5   4        0.47        3.95     36.80 o 
 -11   6   4      146.00      158.35     38.89 o 
 -10   6   4       19.69       22.21     34.90 o 
  -9   6   4       36.85       41.49     20.28 o 
  -8   6   4      885.39      826.13     42.95 o 
  -7   6   4       51.11       76.90     15.85 o 
  -6   6   4     1323.50     1263.98     44.83 o 
  -5   6   4     5093.59     4927.89    105.02 o 
  -4   6   4        0.10       -2.77      7.25 o 
  -3   6   4        1.57       -7.93      5.29 o 
  -2   6   4       21.01        8.46      5.67 o 
  -1   6   4     3243.32     3289.13     67.20 o 
   0   6   4     3920.19     4058.52     72.32 o 
   1   6   4      586.03      545.65     18.88 o 
   2   6   4       98.41      107.97      8.38 o 
   3   6   4       27.50       27.75      8.07 o 
   4   6   4     1803.15     1772.97     45.32 o 
   5   6   4        3.30       10.14     10.62 o 
   6   6   4      245.72      229.42     22.70 o 
   7   6   4      546.69      519.06     43.94 o 
   8   6   4        9.32       33.59     27.81 o 
   9   6   4        6.00       40.63     36.80 o 
  10   6   4       26.38       22.20     39.23 o 
 -11   7   4       88.69      131.82     74.94 o 
 -10   7   4        5.01       78.20     43.33 o 
  -9   7   4       25.90       12.07     24.41 o 
  -8   7   4       40.04       90.74     27.09 o 
  -7   7   4      694.81      623.44     34.89 o 
  -6   7   4        2.12        8.00     12.87 o 
  -5   7   4      860.42      828.92     29.63 o 
  -4   7   4       25.32       16.78      8.80 o 
  -3   7   4        4.65       -7.53      6.59 o 
  -2   7   4     2106.76     2201.13     56.28 o 
  -1   7   4       13.20       -2.31      5.21 o 
   0   7   4     3108.25     3206.79     58.94 o 
   1   7   4     4763.82     4760.20     92.90 o 
   2   7   4      665.31      667.44     20.32 o 
   3   7   4     3620.74     3763.93     79.11 o 
   4   7   4     1367.37     1388.71     38.32 o 
   5   7   4       23.86       26.99     13.49 o 
   6   7   4        5.35       19.97     15.90 o 
   7   7   4      622.75      586.03     46.02 o 
   8   7   4        2.18       -9.10     28.82 o 
   9   7   4      213.32      299.85     83.52 o 
  10   7   4       16.64       27.25     33.31 o 
 -10   8   4       49.49       47.99     28.89 o 
  -9   8   4      490.87      451.21     44.81 o 
  -8   8   4      770.25      817.05     52.98 o 
  -7   8   4        5.80       -1.05     12.92 o 
  -6   8   4        9.96       28.77     12.57 o 
  -5   8   4       70.70       43.58     10.74 o 
  -4   8   4       49.96       45.42      9.09 o 
  -3   8   4     1009.39      874.38     27.68 o 
  -2   8   4      265.93      279.97     15.59 o 
  -1   8   4     1041.10     1180.35     32.23 o 
   0   8   4      474.15      510.30     17.05 o 
   1   8   4       60.87       73.92     12.59 o 
   2   8   4      272.14      234.08     27.74 o 
   3   8   4      753.41      805.60     24.26 o 
   4   8   4       65.69       83.92     15.18 o 
   5   8   4      103.60       72.89     16.88 o 
   6   8   4       75.81      114.31     22.39 o 
   7   8   4       25.69       44.46     29.90 o 
   8   8   4        0.11      -26.31     28.31 o 
   9   8   4      106.41       43.55     32.92 o 
  10   8   4        9.41       42.94     35.45 o 
 -10   9   4       18.84       25.87     29.72 o 
  -9   9   4       37.91       33.79     21.96 o 
  -8   9   4        8.41       35.98     20.40 o 
  -7   9   4       45.05       39.76     18.71 o 
  -6   9   4      136.23      117.14     19.26 o 
  -5   9   4     1916.82     1915.10     45.77 o 
  -4   9   4      857.10      808.83     24.93 o 
  -3   9   4      525.24      507.10     17.50 o 
  -2   9   4     8510.09     8616.85    166.69 o 
  -1   9   4      111.27       90.52     11.34 o 
   0   9   4     1574.96     1557.28     32.89 o 
   1   9   4      156.06      133.88     10.58 o 
   2   9   4     1314.56     1292.56     36.85 o 
   3   9   4      655.28      682.76     37.98 o 
   4   9   4      634.80      706.64     34.86 o 
   5   9   4       87.18       64.74     18.64 o 
   6   9   4       25.67       35.30     18.21 o 
   7   9   4      177.64      221.10     32.56 o 
   8   9   4       30.38       16.97     28.10 o 
   9   9   4       52.24       31.24     44.85 o 
 -10  10   4        0.31       -5.34     25.17 o 
  -9  10   4       41.32       62.87     24.41 o 
  -8  10   4      107.98      104.22     24.44 o 
  -7  10   4        0.79       -7.20     17.03 o 
  -6  10   4      733.92      688.59     30.58 o 
  -5  10   4      217.27      246.95     24.35 o 
  -4  10   4       10.26       -1.20      9.03 o 
  -3  10   4     1823.37     1957.28     42.90 o 
  -2  10   4      260.59      197.21     25.13 o 
  -1  10   4       37.18       34.91      8.55 o 
   0  10   4    10537.60    10825.66    474.09 o 
   1  10   4     1017.17      904.51     26.18 o 
   2  10   4      656.92      712.47     23.47 o 
   3  10   4     1392.05     1310.29     86.75 o 
   4  10   4     1301.16     1227.97     48.92 o 
   5  10   4        4.32      -12.97     18.05 o 
   6  10   4        0.47       -0.26     16.54 o 
   7  10   4      360.53      345.94     35.35 o 
   8  10   4       96.97       69.43     32.45 o 
   9  10   4        1.78       10.13     31.05 o 
 -10  11   4      102.28      125.88     47.28 o 
  -9  11   4       93.90       93.13     38.67 o 
  -8  11   4      294.78      370.36     34.01 o 
  -7  11   4        9.32        3.69     17.04 o 
  -6  11   4      275.21      282.69     21.90 o 
  -5  11   4      159.77      176.90     17.62 o 
  -4  11   4      149.15      133.24     14.74 o 
  -3  11   4      175.88      192.45     15.49 o 
  -2  11   4     3355.26     3755.10     90.93 o 
  -1  11   4     5583.91     6137.14    109.79 o 
   0  11   4     2635.16     2745.54     69.92 o 
   1  11   4       68.16       85.60     10.97 o 
   2  11   4     3065.43     2893.39     63.74 o 
   3  11   4      298.79      251.09     32.04 o 
   4  11   4       39.32       52.50     15.27 o 
   5  11   4      882.85      785.35     61.28 o 
   6  11   4      390.33      379.40     31.04 o 
   7  11   4      171.76      139.19     26.91 o 
   8  11   4        0.12       -5.17     27.04 o 
   9  11   4       12.73        3.06     30.63 o 
 -10  12   4      148.80      200.49     52.23 o 
  -9  12   4       14.82       40.27     28.34 o 
  -8  12   4      714.88      737.99     47.74 o 
  -7  12   4       70.79       71.64     21.25 o 
  -6  12   4      347.26      405.82     26.20 o 
  -5  12   4      325.57      321.34     21.97 o 
  -4  12   4      493.91      531.10     33.66 o 
  -3  12   4      502.12      485.26     22.08 o 
  -2  12   4     2078.02     2127.44     51.97 o 
  -1  12   4       25.77       20.46      7.17 o 
   0  12   4      373.84      420.30     16.78 o 
   1  12   4       52.91       62.12     10.62 o 
   2  12   4     1196.47     1142.72     32.69 o 
   3  12   4       93.57      103.63     16.17 o 
   4  12   4       60.38       47.08     16.49 o 
   5  12   4       60.58       41.80     18.22 o 
   6  12   4       26.13       21.64     18.51 o 
   7  12   4       74.65       59.05     22.98 o 
   8  12   4       35.41       41.84     30.26 o 
   9  12   4       10.48       37.65     34.54 o 
 -10  13   4       59.45       95.06     46.32 o 
  -9  13   4       24.96       62.23     40.88 o 
  -8  13   4       85.81      138.27     33.89 o 
  -7  13   4      319.99      337.06     31.75 o 
  -6  13   4       49.92       43.53     15.66 o 
  -5  13   4     2294.03     2302.64     61.15 o 
  -4  13   4     1663.27     1749.08     48.83 o 
  -3  13   4      355.23      327.57     28.52 o 
  -2  13   4       21.65       19.04     10.70 o 
  -1  13   4       73.77       59.68     10.97 o 
   0  13   4      560.31      600.21     19.15 o 
   1  13   4       16.27       24.21      9.33 o 
   2  13   4      262.09      340.80     19.04 o 
   3  13   4       19.32       22.16     14.11 o 
   4  13   4      359.92      398.69     43.76 o 
   5  13   4      704.99      668.44     47.06 o 
   6  13   4      747.08      717.25     44.81 o 
   7  13   4       22.57       27.23     22.82 o 
   8  13   4       48.89       58.32     36.67 o 
   9  13   4       35.23       44.33     33.31 o 
  -9  14   4        5.83       28.80     64.07 o 
  -8  14   4      525.49      604.72     65.51 o 
  -7  14   4       54.99       63.46     57.78 o 
  -6  14   4        0.17      -23.47     15.65 o 
  -5  14   4       83.61       81.39     16.24 o 
  -4  14   4       85.24       68.44     15.54 o 
  -3  14   4     1316.41     1428.16     46.01 o 
  -2  14   4      140.38      173.17     16.98 o 
  -1  14   4      468.72      438.72     21.00 o 
   0  14   4      336.14      339.29     28.75 o 
   1  14   4        6.66       -8.34      8.41 o 
   2  14   4       74.92       92.46     18.28 o 
   3  14   4      160.25      130.15     18.90 o 
   4  14   4      393.12      341.38     35.50 o 
   5  14   4       33.15       89.88     21.52 o 
   6  14   4       28.38       70.16     22.30 o 
   7  14   4       27.52        8.60     21.16 o 
   8  14   4        0.25       21.84     30.00 o 
   9  14   4        2.39       29.55     32.84 o 
  -9  15   4       90.98      178.88     50.14 o 
  -8  15   4      495.55      489.76     65.78 o 
  -7  15   4     1376.33     1347.58     83.31 o 
  -6  15   4        2.84       -4.63     27.69 o 
  -5  15   4      207.07      206.82     22.62 o 
  -4  15   4      914.71      944.52     38.26 o 
  -3  15   4        8.57        4.93     12.12 o 
  -2  15   4      555.67      538.84     24.94 o 
  -1  15   4       74.41       74.38     12.65 o 
   0  15   4       21.87        9.50     11.28 o 
   1  15   4      153.37      195.51     30.88 o 
   2  15   4      133.56      139.63     15.16 o 
   3  15   4       32.96        9.33     14.69 o 
   4  15   4        3.38       30.14     18.19 o 
   5  15   4     2162.27     2088.70     67.93 o 
   6  15   4       36.53       66.82     22.64 o 
   7  15   4       80.17       73.17     32.04 o 
   8  15   4       37.62       10.04     32.30 o 
  -9  16   4      273.02      276.40     41.08 o 
  -8  16   4       50.88       49.29     29.54 o 
  -7  16   4        9.13       79.25     38.73 o 
  -6  16   4      132.00      152.84     38.81 o 
  -5  16   4      673.48      745.03     36.67 o 
  -4  16   4       39.29       13.69     13.36 o 
  -3  16   4      890.36      840.20     31.67 o 
  -2  16   4      521.99      530.48     25.71 o 
  -1  16   4       11.02       15.65     12.64 o 
   0  16   4      285.92      215.09     19.23 o 
   1  16   4     1156.58     1157.94     41.45 o 
   2  16   4       15.35       -4.93     10.81 o 
   3  16   4      226.82      282.81     24.92 o 
   4  16   4      710.75      750.05     40.46 o 
   5  16   4      869.78      842.81     69.36 o 
   6  16   4       34.59       24.05     26.25 o 
   7  16   4       93.89      104.56     26.90 o 
   8  16   4        0.89        4.65     28.38 o 
  -9  17   4        0.06       -2.43     28.98 o 
  -8  17   4       48.17       82.82     35.97 o 
  -7  17   4       36.19       40.70     25.84 o 
  -6  17   4       16.43       21.15     25.39 o 
  -5  17   4       58.92       86.19     21.87 o 
  -4  17   4       12.46      -19.89     13.26 o 
  -3  17   4      413.32      442.02     26.29 o 
  -2  17   4      242.82      215.22     19.52 o 
  -1  17   4      579.93      648.73     31.38 o 
   0  17   4      729.70      644.54     29.78 o 
   1  17   4       79.29       87.16     16.04 o 
   2  17   4        0.71      -10.74     11.49 o 
   3  17   4        2.71        7.37     16.05 o 
   4  17   4      193.48      315.14     29.50 o 
   5  17   4       19.28       48.76     22.11 o 
   6  17   4       15.09       47.43     21.92 o 
   7  17   4        0.56       -0.75     26.36 o 
   8  17   4       18.86       14.35     30.45 o 
  -8  18   4      118.75       53.35     31.48 o 
  -7  18   4      243.98      363.59     43.72 o 
  -6  18   4        0.25        4.71     25.15 o 
  -5  18   4        0.11        5.51     18.27 o 
  -4  18   4      170.49      132.03     23.87 o 
  -3  18   4       89.49      103.91     17.91 o 
  -2  18   4      117.02       95.42     18.76 o 
  -1  18   4       88.01       72.77     17.32 o 
   0  18   4      484.08      415.98     45.91 o 
   1  18   4       16.71        0.30     13.85 o 
   2  18   4      148.23      139.15     24.81 o 
   3  18   4      529.17      508.16     38.77 o 
   4  18   4     1704.41     1549.07     56.95 o 
   5  18   4      700.53      771.41     42.51 o 
   6  18   4      218.28      178.03     63.80 o 
   7  18   4        6.52        0.31     27.04 o 
  -8  19   4        0.78        8.72     41.36 o 
  -7  19   4      106.73       64.41     31.15 o 
  -6  19   4      484.52      523.54     47.69 o 
  -5  19   4        0.13       13.66     21.30 o 
  -4  19   4      311.28      351.35     30.46 o 
  -3  19   4      251.18      244.72     22.45 o 
  -2  19   4        3.81        6.67     20.48 o 
  -1  19   4        0.01      -20.27     13.59 o 
   0  19   4      528.22      473.51     29.48 o 
   1  19   4      899.56      896.26     52.84 o 
   2  19   4       18.58       22.23     20.12 o 
   3  19   4      234.04      303.10     38.04 o 
   4  19   4      224.43      253.12     37.55 o 
   5  19   4      106.62       83.07     33.05 o 
   6  19   4       90.19      123.93     42.25 o 
   7  19   4       36.45       84.36     32.80 o 
  -7  20   4       35.58       -1.96     29.05 o 
  -6  20   4       13.08       67.62     29.81 o 
  -5  20   4       60.91       73.61     27.89 o 
  -4  20   4      195.87      201.72     26.02 o 
  -3  20   4      427.85      409.59     35.89 o 
  -2  20   4        0.03        7.52     16.80 o 
  -1  20   4        0.05      -12.43     14.42 o 
   0  20   4      472.95      415.74     37.48 o 
   1  20   4     1554.99     1504.06     50.42 o 
   2  20   4        0.72      -15.08     19.08 o 
   3  20   4        0.18      -23.65     19.99 o 
   4  20   4       29.63       28.32     28.82 o 
   5  20   4      211.32      222.51     42.51 o 
   6  20   4       22.14        5.07     30.51 o 
   7  20   4       73.31       92.96     34.48 o 
  -7  21   4        6.05       46.89     32.50 o 
  -6  21   4       82.30      165.31     35.50 o 
  -5  21   4      413.17      421.28     78.80 o 
  -4  21   4       33.69       84.97     24.66 o 
  -3  21   4      293.60      314.83     35.38 o 
  -2  21   4        6.50       21.54     20.20 o 
  -1  21   4      408.12      409.52     29.95 o 
   0  21   4       70.60       82.82     19.42 o 
   1  21   4      550.81      387.09     32.15 o 
   2  21   4       60.78       48.16     23.61 o 
   3  21   4        1.16       10.15     27.47 o 
   4  21   4       11.40       25.17     30.13 o 
   5  21   4      148.33      133.96     38.93 o 
   6  21   4       51.86       31.56     34.20 o 
  -6  22   4      246.13      179.88     36.69 o 
  -5  22   4        3.69       13.28     65.21 o 
  -4  22   4        7.89      -17.31     20.27 o 
  -3  22   4      523.46      633.22     45.05 o 
  -2  22   4        2.13       -3.97     19.35 o 
  -1  22   4      124.71       81.80     20.80 o 
   0  22   4      229.14      233.42     38.84 o 
   1  22   4      282.54      299.27     32.04 o 
   2  22   4       81.62      102.56     31.89 o 
   3  22   4        3.93       13.13     28.51 o 
   4  22   4       14.05       23.03     30.71 o 
   5  22   4       22.64       91.50     46.33 o 
   6  22   4       22.51       19.13     35.94 o 
  -6  23   4      118.72      133.53     36.52 o 
  -5  23   4      214.03      186.61     43.23 o 
  -4  23   4       50.70       12.19     25.79 o 
  -3  23   4      182.45      250.84     32.70 o 
  -2  23   4      518.33      427.53     58.06 o 
  -1  23   4        6.46       -2.68     19.60 o 
   0  23   4      307.40      268.58     54.41 o 
   1  23   4        0.50      -24.18     24.11 o 
   2  23   4      130.38      145.17     34.76 o 
   3  23   4        2.60       -2.49     42.33 o 
   4  23   4       89.89       95.58     37.92 o 
   5  23   4        0.58       -0.97     30.45 o 
  -5  24   4       82.90       51.53     76.08 o 
  -4  24   4        0.02       40.88     24.72 o 
  -3  24   4      226.90      193.82     35.75 o 
  -2  24   4       46.12       60.65     24.00 o 
  -1  24   4        4.65       -5.89     18.90 o 
   0  24   4       10.84       12.47     23.29 o 
   1  24   4       27.83       -8.94     25.29 o 
   2  24   4       34.52       40.58     29.32 o 
   3  24   4      381.29      535.42     83.52 o 
   4  24   4        7.04       13.14     31.76 o 
  -4  25   4       38.61       40.95     34.63 o 
  -3  25   4      103.76      149.17     31.03 o 
  -2  25   4        0.55       13.36     29.75 o 
  -1  25   4       59.52      113.53     31.52 o 
   0  25   4        1.89      -33.35     22.24 o 
   1  25   4        2.51        0.00     37.75 o 
   2  25   4      103.47       38.54     31.58 o 
   3  25   4      157.47      221.72     44.30 o 
   4  25   4        0.08       12.88     55.49 o 
  -3  26   4        0.10        7.37     27.19 o 
  -2  26   4       14.76        1.29     26.89 o 
  -1  26   4      215.63      168.60     35.02 o 
   0  26   4        2.25      -30.50     20.33 o 
   1  26   4       28.38       64.07     44.62 o 
   2  26   4       48.80       86.11     35.18 o 
   3  26   4        6.15       49.36     32.43 o 
  -2  27   4        0.19      -34.44     22.96 o 
  -1  27   4      114.55      118.12     33.95 o 
   0  27   4      108.12       48.05     42.33 o 
   1  27   4       33.15       18.31     38.90 o 
 -11   0   5       69.48       62.34     43.95 o 
  -9   0   5      382.27      402.14     50.79 o 
  -7   0   5      364.05      376.40     32.27 o 
  -5   0   5      476.89      475.28     34.13 o 
  -3   0   5      322.46      331.53     19.36 o 
  -1   0   5      171.09      155.06     15.24 o 
   1   0   5      123.77      125.72     10.70 o 
   3   0   5     1671.01     1770.40     51.69 o 
   5   0   5      278.39      273.44     60.64 o 
   7   0   5        0.20       26.53     25.40 o 
   9   0   5        5.54      -19.45     46.91 o 
 -11   1   5        0.60        4.84     28.03 o 
 -10   1   5        3.59       -8.89     22.93 o 
  -9   1   5        5.17       17.39     18.44 o 
  -8   1   5      405.46      414.25     26.22 o 
  -7   1   5       26.08       38.68     12.98 o 
  -6   1   5      114.41      101.63     15.92 o 
  -5   1   5      946.31      834.56     26.52 o 
  -4   1   5     1261.30     1219.81     31.54 o 
  -3   1   5     1629.18     1756.93     41.57 o 
  -2   1   5     4309.05     4099.85     80.98 o 
  -1   1   5      706.23      717.52     17.91 o 
   0   1   5     1905.42     1867.65     35.95 o 
   1   1   5     6029.06     6201.23    107.00 o 
   2   1   5      275.86      276.76     10.81 o 
   3   1   5       27.35       38.05      6.19 o 
   4   1   5    14383.65    14541.55    338.45 o 
   5   1   5      329.59      373.11     25.81 o 
   6   1   5       33.16       38.13     16.63 o 
   7   1   5      435.25      469.39     34.60 o 
   8   1   5        2.86      -13.31     18.57 o 
   9   1   5       90.55      100.90     32.85 o 
  10   1   5       19.20       64.87     46.91 o 
 -11   2   5        0.93       10.72     27.47 o 
 -10   2   5       83.61       36.94     26.16 o 
  -9   2   5       21.01       42.84     19.88 o 
  -8   2   5     1220.26     1167.70     39.50 o 
  -7   2   5        6.47        9.16     11.98 o 
  -6   2   5      175.67      178.51     16.27 o 
  -5   2   5       57.90       98.43     11.80 o 
  -4   2   5     7338.49     7345.81    132.74 o 
  -3   2   5        1.19       -6.79      4.59 o 
  -2   2   5      286.23      291.82     12.03 o 
  -1   2   5      555.45      493.85     13.40 o 
   0   2   5        8.29       10.32      3.82 o 
   1   2   5      122.80      126.78      7.43 o 
   2   2   5    10990.18    11038.19    187.36 o 
   3   2   5     1255.38     1231.73     32.43 o 
   4   2   5       88.56      176.87     14.21 o 
   5   2   5      973.13      880.21     29.93 o 
   6   2   5      194.03      211.90     23.28 o 
   7   2   5      362.97      457.03     34.00 o 
   8   2   5       56.21        9.98     24.78 o 
   9   2   5      143.68      131.41     34.56 o 
  10   2   5        0.08       17.73     39.18 o 
 -11   3   5       34.89       -1.51     31.71 o 
 -10   3   5      126.06       79.17     28.49 o 
  -9   3   5     1125.43     1226.29     53.59 o 
  -8   3   5      712.68      565.91     49.54 o 
  -7   3   5       38.20       27.72     12.74 o 
  -6   3   5     1604.89     1539.79     41.27 o 
  -5   3   5     2435.99     2238.86     50.84 o 
  -4   3   5      486.77      524.60     24.31 o 
  -3   3   5     5675.55     5794.42    104.74 o 
  -2   3   5     6359.69     6249.75    110.03 o 
  -1   3   5     2113.51     2110.32     44.38 o 
   0   3   5     5703.90     5523.60     95.92 o 
   1   3   5      366.30      360.78     11.67 o 
   2   3   5     1457.56     1543.33     36.13 o 
   3   3   5     6689.96     6108.36    166.78 o 
   4   3   5     4212.61     4404.82     93.01 o 
   5   3   5      112.02      131.57     16.13 o 
   6   3   5      300.42      298.77     26.12 o 
   7   3   5      169.24      181.62     30.28 o 
   8   3   5        1.02      -12.19     23.51 o 
   9   3   5        0.09       37.92     29.32 o 
  10   3   5        5.37      -43.72     45.78 o 
 -11   4   5       20.51       -7.73     31.20 o 
 -10   4   5      336.03      393.76     52.68 o 
  -9   4   5      998.07     1088.46     45.61 o 
  -8   4   5      166.63      168.97     22.05 o 
  -7   4   5      630.34      609.06     38.23 o 
  -6   4   5      181.36      205.53     17.31 o 
  -5   4   5       10.63       19.62      9.56 o 
  -4   4   5     1139.72     1252.44     32.20 o 
  -3   4   5     5011.43     5133.64    103.08 o 
  -2   4   5       21.61        6.89      4.18 o 
  -1   4   5       34.46       56.86     13.54 o 
   0   4   5       84.75       94.46      6.57 o 
   1   4   5      102.88      113.52     12.06 o 
   2   4   5       75.02       89.33      8.35 o 
   3   4   5      138.61      142.48     12.64 o 
   4   4   5     6788.29     6754.94    135.57 o 
   5   4   5      435.52      491.24     23.38 o 
   6   4   5      559.27      625.71     53.86 o 
   7   4   5      553.65      482.03     41.73 o 
   8   4   5      173.14      221.24     48.64 o 
   9   4   5      234.53      192.61     42.97 o 
  10   4   5       53.89       28.17     33.38 o 
 -11   5   5        6.29       13.98     30.80 o 
 -10   5   5       11.56       26.93     28.94 o 
  -9   5   5       21.06       47.11     20.08 o 
  -8   5   5      242.54      257.47     22.81 o 
  -7   5   5       37.31       51.69     14.16 o 
  -6   5   5     1967.72     1776.00     49.66 o 
  -5   5   5       53.58       43.29     11.23 o 
  -4   5   5     5110.33     5538.39    103.31 o 
  -3   5   5      116.01      130.47     12.29 o 
  -2   5   5        7.05       11.62      6.42 o 
  -1   5   5     4044.93     4023.99     80.71 o 
   0   5   5     4046.90     4219.51     75.14 o 
   1   5   5      307.38      289.02     13.89 o 
   2   5   5     3863.67     3602.45     65.94 o 
   3   5   5      365.22      414.45     25.54 o 
   4   5   5      964.47     1030.86     31.70 o 
   5   5   5      378.78      336.28     24.25 o 
   6   5   5      326.10      356.21     34.69 o 
   7   5   5        3.44        5.48     22.87 o 
   8   5   5       63.61       87.93     45.61 o 
   9   5   5        6.02       26.42     29.12 o 
  10   5   5       29.68       -1.72     35.59 o 
 -11   6   5       89.67      141.56     50.30 o 
 -10   6   5      230.80      195.46     37.34 o 
  -9   6   5       41.87       25.07     26.18 o 
  -8   6   5      235.30      174.21     27.03 o 
  -7   6   5       89.91       71.17     16.82 o 
  -6   6   5      764.53      787.67     30.67 o 
  -5   6   5      147.59      156.88     13.87 o 
  -4   6   5      848.24      777.67     24.02 o 
  -3   6   5     3421.46     3409.47     66.12 o 
  -2   6   5       54.83       69.46      8.66 o 
  -1   6   5       26.44       19.34      5.98 o 
   0   6   5       83.47       78.81      6.33 o 
   1   6   5     1638.75     1686.89     38.41 o 
   2   6   5     1289.05     1283.21     37.71 o 
   3   6   5       40.99       72.19      9.93 o 
   4   6   5       68.60       69.67     11.69 o 
   5   6   5     1213.86     1218.47     42.97 o 
   6   6   5      393.81      400.12     44.30 o 
   7   6   5       16.17       24.44     24.06 o 
   8   6   5       25.47       19.55     25.89 o 
   9   6   5       38.48       -4.98     28.36 o 
  10   6   5        0.44      -38.79     32.40 o 
 -11   7   5       64.48       90.52     60.06 o 
 -10   7   5        1.41       27.21     29.13 o 
  -9   7   5      845.71      881.63     71.43 o 
  -8   7   5      152.31      149.22     30.39 o 
  -7   7   5      512.85      555.18     40.58 o 
  -6   7   5       55.98       42.55     12.31 o 
  -5   7   5        8.66       -2.16      8.15 o 
  -4   7   5     6287.52     6059.59    112.33 o 
  -3   7   5      501.19      508.43     33.19 o 
  -2   7   5    11376.29    11291.35    213.70 o 
  -1   7   5      931.89      992.63     26.86 o 
   0   7   5      103.76      120.17     13.16 o 
   1   7   5      676.18      671.30     20.92 o 
   2   7   5     1990.31     1910.44     50.85 o 
   3   7   5     2794.65     2784.65     71.67 o 
   4   7   5      479.45      422.53     43.59 o 
   5   7   5      676.58      676.24     32.58 o 
   6   7   5      943.09      924.70     39.74 o 
   7   7   5       10.69        4.05     23.22 o 
   8   7   5       26.11       56.94     29.19 o 
   9   7   5        0.73       71.68     40.04 o 
  10   7   5        0.89       12.95     40.56 o 
 -10   8   5        0.24        8.92     28.28 o 
  -9   8   5      592.64      510.47     44.81 o 
  -8   8   5     1624.18     1707.06     71.71 o 
  -7   8   5      365.30      407.96     26.93 o 
  -6   8   5      292.54      269.49     33.81 o 
  -5   8   5       31.78       30.89     10.04 o 
  -4   8   5      170.96      230.96     16.83 o 
  -3   8   5       93.85       74.11     10.96 o 
  -2   8   5     1440.12     1695.25     42.02 o 
  -1   8   5     4230.55     4339.90     88.08 o 
   0   8   5      391.46      407.90     17.11 o 
   1   8   5     3646.29     3542.64     72.85 o 
   2   8   5     4021.32     3746.12     77.16 o 
   3   8   5     1300.47     1354.33     42.93 o 
   4   8   5        1.28       -8.80     10.91 o 
   5   8   5       55.66      100.29     18.24 o 
   6   8   5        0.33       -2.03     16.11 o 
   7   8   5        2.25        6.63     23.41 o 
   8   8   5      106.45       54.34     34.79 o 
   9   8   5        0.05        2.80     34.32 o 
 -10   9   5        0.76      -16.48     22.08 o 
  -9   9   5      370.89      372.39     35.64 o 
  -8   9   5      602.72      675.54     52.19 o 
  -7   9   5       94.59       81.74     17.39 o 
  -6   9   5      929.33      946.91     35.37 o 
  -5   9   5       30.59       30.28     12.09 o 
  -4   9   5      127.18       92.88     19.81 o 
  -3   9   5       23.39        2.00     10.10 o 
  -2   9   5      430.70      341.64     17.20 o 
  -1   9   5     5011.41     5070.34    102.18 o 
   0   9   5      374.24      561.91     24.96 o 
   1   9   5      466.26      598.02     27.48 o 
   2   9   5    11122.02    10743.90    225.86 o 
   3   9   5       82.75       75.13     13.98 o 
   4   9   5       16.93        6.65     12.59 o 
   5   9   5        1.55      -19.89     13.74 o 
   6   9   5       13.89       -5.05     17.96 o 
   7   9   5        5.88      -11.88     26.06 o 
   8   9   5      281.27      284.84    132.14 o 
   9   9   5       12.08       40.30     31.72 o 
 -10  10   5      281.69      384.67     65.86 o 
  -9  10   5       88.46      140.80     27.60 o 
  -8  10   5      488.30      489.04     56.97 o 
  -7  10   5      199.91      188.34     21.30 o 
  -6  10   5     1192.49     1181.88     40.66 o 
  -5  10   5      179.27      183.24     17.65 o 
  -4  10   5      237.73      260.41     18.77 o 
  -3  10   5      834.00      932.82     30.40 o 
  -2  10   5      224.33      231.44     15.33 o 
  -1  10   5        0.67      -10.89      7.26 o 
   0  10   5      262.54      309.38     16.71 o 
   1  10   5      441.44      582.86     27.07 o 
   2  10   5      351.40      354.40     18.95 o 
   3  10   5      248.95      241.33     22.86 o 
   4  10   5     1088.39     1002.35     43.79 o 
   5  10   5      368.19      384.53     32.47 o 
   6  10   5      988.90     1102.01     51.09 o 
   7  10   5       96.84      206.56     65.21 o 
   8  10   5       30.20       63.62     39.02 o 
   9  10   5       10.86       -7.97     30.16 o 
 -10  11   5      129.18      177.83     39.39 o 
  -9  11   5        0.05        9.42     22.16 o 
  -8  11   5      117.78      194.57     31.71 o 
  -7  11   5       41.50       47.60     20.54 o 
  -6  11   5      431.61      481.09     28.08 o 
  -5  11   5       71.18       48.10     13.68 o 
  -4  11   5      350.93      367.46     22.17 o 
  -3  11   5      850.52      813.05     28.56 o 
  -2  11   5        0.14       15.09      8.93 o 
  -1  11   5       48.24       45.88      9.73 o 
   0  11   5      602.88      596.89     28.29 o 
   1  11   5        0.10        0.94      8.45 o 
   2  11   5      489.00      527.20     21.06 o 
   3  11   5       50.62       51.52     13.63 o 
   4  11   5      379.16      390.33     38.88 o 
   5  11   5      214.26      286.98     29.27 o 
   6  11   5        9.48       15.99     18.34 o 
   7  11   5      226.75      203.81     36.16 o 
   8  11   5      197.11      156.90     36.77 o 
   9  11   5        0.55      -12.27     30.11 o 
 -10  12   5      186.30      200.74     42.42 o 
  -9  12   5      149.55      214.21     38.94 o 
  -8  12   5       77.59      134.30     26.29 o 
  -7  12   5      361.59      364.71     36.16 o 
  -6  12   5     1823.62     1827.95     64.67 o 
  -5  12   5       14.06       12.23     14.22 o 
  -4  12   5     1227.60     1241.63     39.02 o 
  -3  12   5     1247.64     1199.14     36.76 o 
  -2  12   5        7.83        2.28      8.90 o 
  -1  12   5      831.00      959.21     29.47 o 
   0  12   5      854.11      710.73     22.43 o 
   1  12   5      491.46      531.71     20.78 o 
   2  12   5       28.21       34.23     10.01 o 
   3  12   5       60.66       55.92     15.12 o 
   4  12   5      189.56      197.21     22.43 o 
   5  12   5      307.59      317.54     35.69 o 
   6  12   5        3.55       -7.89     18.04 o 
   7  12   5      120.74      140.52     28.90 o 
   8  12   5       21.27       19.47     30.37 o 
   9  12   5      119.18       92.71     38.27 o 
 -10  13   5        1.28        3.48     40.88 o 
  -9  13   5      731.26      729.91    104.09 o 
  -8  13   5      789.21      840.80     62.56 o 
  -7  13   5        2.68        2.71     19.57 o 
  -6  13   5      669.06      691.65     32.87 o 
  -5  13   5      375.22      402.42     25.65 o 
  -4  13   5       36.68       41.76     19.05 o 
  -3  13   5        2.30       -6.83     10.04 o 
  -2  13   5       12.48       17.46     10.13 o 
  -1  13   5      383.24      353.28     22.29 o 
   0  13   5      340.23      324.82     36.63 o 
   1  13   5     1476.41     1526.00     39.80 o 
   2  13   5      458.41      490.31     25.43 o 
   3  13   5      142.18      112.76     18.99 o 
   4  13   5     1176.70     1217.68     46.09 o 
   5  13   5       31.73       63.40     22.95 o 
   6  13   5       11.62       20.12     19.52 o 
   7  13   5        2.85        1.47     20.87 o 
   8  13   5        0.22      -31.55     26.36 o 
   9  13   5       41.58       38.49     37.04 o 
  -9  14   5      106.32      111.05     46.03 o 
  -8  14   5      597.18      614.75     53.57 o 
  -7  14   5        1.43       -0.53     20.13 o 
  -6  14   5       52.52       38.24     16.42 o 
  -5  14   5      255.42      266.42     22.71 o 
  -4  14   5      738.30      773.40     31.57 o 
  -3  14   5       32.60       12.32     11.01 o 
  -2  14   5      794.66      799.76     31.53 o 
  -1  14   5     1065.41     1011.86     47.72 o 
   0  14   5     1672.53     1704.99     49.59 o 
   1  14   5      284.20      301.27     20.83 o 
   2  14   5      374.35      340.49     20.11 o 
   3  14   5       85.31       58.97     17.12 o 
   4  14   5      670.73      621.24     37.48 o 
   5  14   5        1.93        0.35     21.63 o 
   6  14   5      135.71      125.74     25.66 o 
   7  14   5        4.32       -5.80     20.13 o 
   8  14   5        1.94        7.16     29.62 o 
  -9  15   5       72.78       52.92     69.79 o 
  -8  15   5      396.43      451.05     77.80 o 
  -7  15   5        5.61        2.84     24.74 o 
  -6  15   5        1.03       -9.20     14.08 o 
  -5  15   5      692.34      715.90     32.95 o 
  -4  15   5     1008.57      970.81     35.92 o 
  -3  15   5        5.77       -0.15     13.13 o 
  -2  15   5       37.12       26.38     13.43 o 
  -1  15   5     2624.31     2633.92     69.91 o 
   0  15   5      513.34      510.14     26.15 o 
   1  15   5     1237.44     1184.61     39.79 o 
   2  15   5      315.89      399.99     89.96 o 
   3  15   5       15.42        9.82     14.93 o 
   4  15   5       46.69       61.39     19.71 o 
   5  15   5       11.27       17.42     19.01 o 
   6  15   5       53.93       60.56     22.45 o 
   7  15   5      270.63      232.75     45.41 o 
   8  15   5       42.99       57.71     33.01 o 
  -9  16   5      159.01      208.80     52.12 o 
  -8  16   5      269.43      291.40     53.10 o 
  -7  16   5       19.61       33.02     35.13 o 
  -6  16   5      161.47      223.83     26.60 o 
  -5  16   5      218.98      181.33     23.00 o 
  -4  16   5        0.06       -8.14     14.56 o 
  -3  16   5     1400.60     1567.63     51.13 o 
  -2  16   5       47.06       31.58     13.56 o 
  -1  16   5        1.16       -0.93     12.51 o 
   0  16   5      156.09      152.50     18.02 o 
   1  16   5      182.98      201.91     19.48 o 
   2  16   5      115.12      129.48     22.01 o 
   3  16   5      229.70      233.78     27.96 o 
   4  16   5      103.92      102.56     22.38 o 
   5  16   5      128.35      164.11     26.49 o 
   6  16   5      265.14      268.42     30.34 o 
   7  16   5        8.43       23.64     22.96 o 
   8  16   5       36.13       43.39     32.79 o 
  -8  17   5        4.68       11.15     37.79 o 
  -7  17   5      300.15      279.02     84.09 o 
  -6  17   5       99.36       83.70     35.57 o 
  -5  17   5       27.24        5.78     17.28 o 
  -4  17   5      205.48      252.92     25.30 o 
  -3  17   5        0.01      -10.72     13.44 o 
  -2  17   5      978.00     1069.74     53.34 o 
  -1  17   5       35.61       62.20     32.04 o 
   0  17   5      329.26      329.85     26.75 o 
   1  17   5       25.39      -13.32     12.10 o 
   2  17   5        0.48       -1.31     16.49 o 
   3  17   5       54.77       73.40     22.33 o 
   4  17   5        8.90       -7.51     18.81 o 
   5  17   5     1629.65     1731.30     62.65 o 
   6  17   5        1.09      -23.04     20.60 o 
   7  17   5        5.66       31.87     25.10 o 
  -8  18   5      246.02      242.47     40.38 o 
  -7  18   5      609.55      594.92     64.64 o 
  -6  18   5       21.90       22.67     27.04 o 
  -5  18   5       71.90       84.61     22.05 o 
  -4  18   5      171.58      156.82     20.41 o 
  -3  18   5       94.00      109.88     21.10 o 
  -2  18   5        4.65       -9.61     15.25 o 
  -1  18   5       29.47       -4.33     14.59 o 
   0  18   5      609.64      641.50     31.53 o 
   1  18   5      665.63      679.60     42.93 o 
   2  18   5        0.16      -12.37     17.39 o 
   3  18   5      248.24      292.44     45.95 o 
   4  18   5       17.61       20.21     23.16 o 
   5  18   5        0.26      -10.61     22.21 o 
   6  18   5       94.65      111.67     26.66 o 
   7  18   5      126.24      117.84     34.11 o 
  -8  19   5      394.42      451.24     82.63 o 
  -7  19   5       12.08       29.27     28.79 o 
  -6  19   5        1.84      -19.66     23.78 o 
  -5  19   5        7.59       16.43     18.15 o 
  -4  19   5        0.81      -10.14     15.03 o 
  -3  19   5        0.07      -17.36     16.36 o 
  -2  19   5        0.01      -12.78     14.04 o 
  -1  19   5      493.15      414.84     50.37 o 
   0  19   5        2.56      -17.39     15.85 o 
   1  19   5       56.87       27.83     16.01 o 
   2  19   5      552.54      558.86    123.37 o 
   3  19   5       86.73       84.48     24.87 o 
   4  19   5       79.52       37.65     24.81 o 
   5  19   5      147.41      158.76     31.31 o 
   6  19   5        0.04        5.19     29.80 o 
   7  19   5        8.09      -26.53     25.67 o 
  -7  20   5       95.69      135.27     40.93 o 
  -6  20   5      253.87      267.83     38.63 o 
  -5  20   5      297.81      317.75     34.84 o 
  -4  20   5       65.41       58.01     24.89 o 
  -3  20   5      580.66      638.11     54.00 o 
  -2  20   5       35.92       38.49     18.61 o 
  -1  20   5        8.63       -7.12     15.56 o 
   0  20   5      139.36       96.24     20.05 o 
   1  20   5       57.40       15.27     16.45 o 
   2  20   5       58.77       63.46     22.99 o 
   3  20   5       79.39       37.38     23.06 o 
   4  20   5        7.62        6.90     22.59 o 
   5  20   5       19.43       20.65     31.06 o 
   6  20   5      137.55      136.51     40.61 o 
  -7  21   5      154.21      131.80     35.86 o 
  -6  21   5       19.19       34.53     29.32 o 
  -5  21   5       47.56       51.71     25.19 o 
  -4  21   5      142.35      122.33     27.38 o 
  -3  21   5      149.61      132.05     28.02 o 
  -2  21   5      144.89      162.98     23.81 o 
  -1  21   5       54.45       72.03     19.32 o 
   0  21   5       21.72      -13.02     17.94 o 
   1  21   5      406.98      398.93     49.53 o 
   2  21   5       45.55        7.94     21.33 o 
   3  21   5       87.44      100.38     26.95 o 
   4  21   5      447.07      259.72     43.27 o 
   5  21   5       15.95       -6.14     32.33 o 
   6  21   5        0.04       38.58     34.53 o 
  -6  22   5      295.17      241.48     55.84 o 
  -5  22   5        3.34       -9.02     31.43 o 
  -4  22   5      274.53      269.78     39.86 o 
  -3  22   5       36.32       25.92     22.52 o 
  -2  22   5      236.28      258.12     31.89 o 
  -1  22   5       68.93       84.37     21.14 o 
   0  22   5      147.94      125.60     22.48 o 
   1  22   5      206.79      258.39     32.35 o 
   2  22   5        6.51      -11.58     20.53 o 
   3  22   5      101.93      110.80     54.92 o 
   4  22   5       62.85       41.02     32.70 o 
   5  22   5       91.46       89.52     41.19 o 
  -6  23   5        0.25      -18.35     44.05 o 
  -5  23   5       23.98       38.92     34.34 o 
  -4  23   5        2.29       24.15     22.69 o 
  -3  23   5       87.86       75.48     25.70 o 
  -2  23   5        3.59       18.77     30.31 o 
  -1  23   5      559.52      473.25     55.15 o 
   0  23   5      253.60      203.45     24.59 o 
   1  23   5       91.82       88.55     25.43 o 
   2  23   5      116.29      139.11     36.64 o 
   3  23   5       35.86       54.32     32.70 o 
   4  23   5      141.95      134.04     40.35 o 
   5  23   5       77.06       77.36     37.61 o 
  -5  24   5       24.76       20.31     33.02 o 
  -4  24   5        8.42      -27.66     30.52 o 
  -3  24   5        2.57       -5.62     20.81 o 
  -2  24   5       52.45       23.88     22.07 o 
  -1  24   5      238.86      205.05     29.49 o 
   0  24   5       28.09       -2.93     18.13 o 
   1  24   5       26.54       39.34     27.76 o 
   2  24   5       49.25       60.04     30.89 o 
   3  24   5       14.30       26.50     32.33 o 
   4  24   5      260.46      318.50     94.96 o 
  -4  25   5       40.33       26.63     34.44 o 
  -3  25   5        0.09        8.19     23.64 o 
  -2  25   5        0.92       -0.62     21.86 o 
  -1  25   5       74.49       41.61     24.45 o 
   0  25   5        6.82      -19.57     22.24 o 
   1  25   5      192.15      202.54     37.92 o 
   2  25   5        7.91       13.82     29.75 o 
   3  25   5      181.44      292.83     48.52 o 
  -3  26   5       29.67       38.59     26.00 o 
  -2  26   5        9.44      -16.70     24.11 o 
  -1  26   5        0.09      -19.45     25.08 o 
   0  26   5      223.91      140.72     49.19 o 
   1  26   5       87.78      125.53     36.64 o 
   2  26   5        5.62       58.07     39.47 o 
  -1  27   5       40.18       46.95     41.76 o 
   0  27   5        5.51      -16.02     36.61 o 
 -10   0   6       14.81       -2.18     34.34 o 
  -8   0   6      344.44      359.04     35.50 o 
  -6   0   6     1251.82     1194.61     49.91 o 
  -4   0   6    22623.48    24079.31    575.53 o 
  -2   0   6     3682.43     3824.26    100.06 o 
   0   0   6     6605.90     6469.82    159.10 o 
   2   0   6     7484.22     7108.76    247.93 o 
   4   0   6      426.13      431.00     22.62 o 
   6   0   6     1222.62     1077.45     62.66 o 
   8   0   6       70.84        8.01     29.45 o 
  10   0   6        1.63      112.12     64.07 o 
 -11   1   6        6.55        6.17     26.50 o 
 -10   1   6       96.66      108.87     29.66 o 
  -9   1   6       25.52       19.85     16.46 o 
  -8   1   6      746.79      692.75     57.90 o 
  -7   1   6      230.74      213.40     19.67 o 
  -6   1   6       48.53       57.19     12.28 o 
  -5   1   6     1555.54     1496.88     38.42 o 
  -4   1   6    20167.39    20992.97    356.44 o 
  -3   1   6        0.44        2.41      9.31 o 
  -2   1   6      137.48      123.11      8.42 o 
  -1   1   6       55.22       58.41      6.11 o 
   0   1   6     6188.05     6200.92    108.07 o 
   1   1   6     5639.16     5763.50    100.88 o 
   2   1   6       88.90       94.22      7.95 o 
   3   1   6     1476.92     1499.72     33.01 o 
   4   1   6      202.04      194.61     14.81 o 
   5   1   6      117.78       78.18     16.34 o 
   6   1   6       22.02       60.99     17.96 o 
   7   1   6      361.64      349.94     38.15 o 
   8   1   6       96.64      115.77     31.18 o 
   9   1   6       10.58       10.34     35.57 o 
  10   1   6       73.90       16.20     42.04 o 
 -11   2   6       30.60       48.47     29.51 o 
 -10   2   6       72.38       77.13     28.74 o 
  -9   2   6      700.53      587.94     32.50 o 
  -8   2   6      560.34      554.15     37.69 o 
  -7   2   6        0.62       -3.55     11.88 o 
  -6   2   6      103.83      111.17     13.82 o 
  -5   2   6      233.20      218.26     16.12 o 
  -4   2   6     5005.46     5240.96    107.53 o 
  -3   2   6     3198.43     3356.89     65.21 o 
  -2   2   6      149.05      146.03     13.00 o 
  -1   2   6      369.61      351.09     11.98 o 
   0   2   6     1554.27     1605.12     32.83 o 
   1   2   6       23.50       38.06      5.77 o 
   2   2   6        0.12       -1.20      4.85 o 
   3   2   6      716.93      784.72     20.97 o 
   4   2   6     1478.28     1432.41     54.68 o 
   5   2   6        0.04       12.12     14.04 o 
   6   2   6        0.64        4.26     18.66 o 
   7   2   6       58.59       61.05     25.69 o 
   8   2   6       36.17       35.63     26.48 o 
   9   2   6        0.89        9.02     28.75 o 
  10   2   6       23.87       47.14     52.05 o 
 -11   3   6       17.52       27.26     33.45 o 
 -10   3   6       13.71       60.12     26.96 o 
  -9   3   6       16.37       47.37     19.44 o 
  -8   3   6      769.34      720.01     45.11 o 
  -7   3   6      687.94      566.12     27.67 o 
  -6   3   6     3144.22     2940.58     65.35 o 
  -5   3   6        0.57        0.16      8.97 o 
  -4   3   6     6337.50     6928.46    126.28 o 
  -3   3   6     1368.99     1478.70     34.21 o 
  -2   3   6        4.97       -4.14      4.57 o 
  -1   3   6      122.78      118.26      8.53 o 
   0   3   6       17.59       21.34      4.99 o 
   1   3   6      553.32      556.91     15.59 o 
   2   3   6      467.92      477.59     14.98 o 
   3   3   6     1322.06     1288.49     42.24 o 
   4   3   6     1127.53     1160.43     33.97 o 
   5   3   6      658.44      701.27     39.80 o 
   6   3   6       55.93       53.99     19.92 o 
   7   3   6      674.33      752.27     80.75 o 
   8   3   6      643.60      723.84     87.29 o 
   9   3   6        5.62       22.04     29.56 o 
  10   3   6        6.36      -53.91     35.94 o 
 -11   4   6       63.85       78.64     36.35 o 
 -10   4   6        3.55       11.89     22.31 o 
  -9   4   6      243.19      289.49     41.76 o 
  -8   4   6      261.05      270.06     23.01 o 
  -7   4   6      774.34      787.78     30.70 o 
  -6   4   6     1248.48     1326.53     41.35 o 
  -5   4   6     5032.04     4715.68    100.85 o 
  -4   4   6      379.08      466.24     24.89 o 
  -3   4   6     2094.04     2255.20     47.35 o 
  -2   4   6     1695.43     1845.92     39.64 o 
  -1   4   6    10247.65    10098.62    172.29 o 
   0   4   6      560.58      515.97     14.89 o 
   1   4   6     2200.45     2346.31     45.54 o 
   2   4   6       38.73       42.84      6.83 o 
   3   4   6      331.98      302.88     16.24 o 
   4   4   6        1.03        8.65     10.59 o 
   5   4   6      256.88      304.18     26.87 o 
   6   4   6       46.22       21.15     21.44 o 
   7   4   6     1401.98     1472.50    116.74 o 
   8   4   6       30.92       87.85     30.13 o 
   9   4   6       38.98       89.85     34.07 o 
  10   4   6        1.65        7.98     31.45 o 
 -11   5   6      202.92      220.11    106.40 o 
 -10   5   6      276.67      418.35     52.18 o 
  -9   5   6      164.98      120.76     25.45 o 
  -8   5   6      226.00      247.29     24.52 o 
  -7   5   6      505.61      492.00     38.21 o 
  -6   5   6      218.27      227.11     19.75 o 
  -5   5   6      213.82      192.16     15.52 o 
  -4   5   6      507.85      516.32     19.52 o 
  -3   5   6     2045.17     2212.06     46.60 o 
  -2   5   6       31.34       10.08      5.24 o 
  -1   5   6      903.72      939.56     24.66 o 
   0   5   6     1119.33     1146.26     25.53 o 
   1   5   6      925.64      931.03     22.35 o 
   2   5   6      187.43      180.89     13.56 o 
   3   5   6      792.96      883.71     27.72 o 
   4   5   6      238.14      280.59     31.66 o 
   5   5   6      167.43      192.05     23.90 o 
   6   5   6      276.21      253.29     32.09 o 
   7   5   6      203.30      338.97     58.59 o 
   8   5   6       26.17       -3.92     25.64 o 
   9   5   6       11.42       21.68     29.40 o 
 -11   6   6        9.54       62.07     46.73 o 
 -10   6   6       33.82       61.50     29.93 o 
  -9   6   6     1318.25     1234.69     75.56 o 
  -8   6   6      151.67      176.70     24.68 o 
  -7   6   6       12.04        8.51     14.59 o 
  -6   6   6      361.51      330.91     20.58 o 
  -5   6   6     2319.04     2158.33     50.05 o 
  -4   6   6     1385.13     1432.97     43.24 o 
  -3   6   6      587.81      629.05     19.39 o 
  -2   6   6      514.97      515.52     19.87 o 
  -1   6   6     7606.04     7554.29    131.73 o 
   0   6   6     2072.23     2023.25     40.44 o 
   1   6   6      359.19      372.48     18.50 o 
   2   6   6     8570.19     8321.16    144.53 o 
   3   6   6    14992.16    15069.03    284.27 o 
   4   6   6      558.18      621.18     75.78 o 
   5   6   6       63.68       99.10     17.04 o 
   6   6   6      224.34      117.47     26.07 o 
   7   6   6      243.96      211.20     33.84 o 
   8   6   6       26.93       31.72     27.32 o 
   9   6   6       27.79       28.14     31.21 o 
 -10   7   6       62.03       64.17     35.84 o 
  -9   7   6      577.63      613.75     59.20 o 
  -8   7   6       18.43       29.95     17.41 o 
  -7   7   6      451.53      413.09     27.50 o 
  -6   7   6      221.66      224.55     20.23 o 
  -5   7   6       22.12        7.81      9.59 o 
  -4   7   6      214.85      272.11     17.31 o 
  -3   7   6      765.04      717.26     21.09 o 
  -2   7   6      345.72      303.73     16.17 o 
  -1   7   6     1167.16     1154.16     30.75 o 
   0   7   6     1207.14     1204.29     27.17 o 
   1   7   6     6339.38     6310.15    122.35 o 
   2   7   6     2868.11     2849.23     61.59 o 
   3   7   6     2318.79     2490.98     66.24 o 
   4   7   6      613.36      577.24     28.85 o 
   5   7   6      222.06      239.12     26.92 o 
   6   7   6       20.84       15.60     21.72 o 
   7   7   6        0.05      -11.84     22.74 o 
   8   7   6       28.37       13.16     27.30 o 
   9   7   6        3.87      -48.91     32.61 o 
 -10   8   6        7.10       25.69     23.86 o 
  -9   8   6      126.54      192.56     40.36 o 
  -8   8   6       61.66       48.87     22.21 o 
  -7   8   6        1.25       -4.65     14.43 o 
  -6   8   6       94.07       69.25     15.16 o 
  -5   8   6       74.40       72.28     13.73 o 
  -4   8   6       52.19       62.98     18.20 o 
  -3   8   6     3244.69     3474.97     77.12 o 
  -2   8   6       39.46       32.31      9.12 o 
  -1   8   6     2157.63     2292.55     52.13 o 
   0   8   6      190.36      232.52     13.13 o 
   1   8   6      813.91      815.06     24.87 o 
   2   8   6      817.32      896.43     31.98 o 
   3   8   6     2243.31     2258.69     66.64 o 
   4   8   6      150.69      131.35     18.16 o 
   5   8   6      288.59      279.59     24.98 o 
   6   8   6      120.84      128.05     28.69 o 
   7   8   6        0.51      -13.36     23.30 o 
   8   8   6       25.45       -8.29     26.76 o 
   9   8   6      109.57       38.79     48.05 o 
 -10   9   6        0.24       48.01     25.48 o 
  -9   9   6      209.35      209.26     29.94 o 
  -8   9   6      193.87      224.66     37.15 o 
  -7   9   6       31.88       34.80     16.58 o 
  -6   9   6      307.63      262.92     22.27 o 
  -5   9   6      891.11      933.96     34.07 o 
  -4   9   6     5817.30     6049.97    126.55 o 
  -3   9   6     1049.96     1016.77     32.24 o 
  -2   9   6      128.61      143.07     14.54 o 
  -1   9   6      848.92      984.98     31.53 o 
   0   9   6      902.76      902.54     30.72 o 
   1   9   6      965.90      936.48     27.46 o 
   2   9   6     3676.96     3726.37     89.73 o 
   3   9   6       72.80       77.30     14.41 o 
   4   9   6      666.48      710.47     36.49 o 
   5   9   6      804.31      829.11     37.76 o 
   6   9   6      837.76      881.97     70.31 o 
   7   9   6      234.75      259.58     37.03 o 
   8   9   6        7.86       11.67     33.95 o 
   9   9   6        6.36       88.40     42.31 o 
 -10  10   6        4.51        7.06     23.27 o 
  -9  10   6       73.71       77.07     24.86 o 
  -8  10   6      120.22      138.82     32.04 o 
  -7  10   6      778.76      810.57     36.59 o 
  -6  10   6      412.31      428.15     37.67 o 
  -5  10   6      568.72      572.27     27.72 o 
  -4  10   6       54.33       69.86     13.14 o 
  -3  10   6        4.32        1.14      8.53 o 
  -2  10   6      242.32      181.50     14.61 o 
  -1  10   6     2939.40     3283.57     71.29 o 
   0  10   6     4416.50     4311.48    124.87 o 
   1  10   6     1108.60     1194.61     39.47 o 
   2  10   6     1570.20     1554.83     46.57 o 
   3  10   6       49.51       26.49     12.60 o 
   4  10   6        2.28      -22.54     15.03 o 
   5  10   6       92.73       71.24     18.96 o 
   6  10   6      461.86      506.14     38.88 o 
   7  10   6      399.26      391.84     51.37 o 
   8  10   6       18.18       28.02     34.32 o 
   9  10   6       31.87       28.50     61.78 o 
 -10  11   6       29.30       57.97     33.40 o 
  -9  11   6        1.11        5.93     21.95 o 
  -8  11   6      770.74      815.44     71.25 o 
  -7  11   6       10.94       18.27     15.24 o 
  -6  11   6     1201.19     1179.58     45.07 o 
  -5  11   6       39.05       51.11     14.32 o 
  -4  11   6     1796.89     1802.46     50.15 o 
  -3  11   6        0.67        6.08     10.22 o 
  -2  11   6      121.60      123.70     13.37 o 
  -1  11   6     1058.68     1139.88     32.64 o 
   0  11   6     4370.21     4467.60     82.81 o 
   1  11   6      274.87      308.01     33.10 o 
   2  11   6     1497.37     1532.10     44.07 o 
   3  11   6       50.41       38.50     15.57 o 
   4  11   6        5.42        9.98     16.43 o 
   5  11   6      179.70      195.24     32.18 o 
   6  11   6      246.42      228.99     30.76 o 
   7  11   6       15.82       18.21     27.63 o 
   8  11   6       28.89       22.12     31.04 o 
   9  11   6        1.70       10.61     31.76 o 
 -10  12   6       87.28      122.52     38.79 o 
  -9  12   6        0.82       17.27     22.61 o 
  -8  12   6       24.83       11.64     21.29 o 
  -7  12   6       69.06      101.23     19.60 o 
  -6  12   6      702.21      686.33     45.29 o 
  -5  12   6       54.17       54.88     15.38 o 
  -4  12   6      639.90      634.87     66.71 o 
  -3  12   6       38.86       31.76     11.59 o 
  -2  12   6      679.82      656.72     25.13 o 
  -1  12   6      116.39       94.95     11.87 o 
   0  12   6        2.14       14.12     10.33 o 
   1  12   6       31.34       32.42     12.32 o 
   2  12   6      192.10      216.41     19.72 o 
   3  12   6      180.75      202.42     21.16 o 
   4  12   6       48.66       34.80     30.05 o 
   5  12   6       20.99        5.95     17.77 o 
   6  12   6      105.36      147.51     24.85 o 
   7  12   6      290.67      290.59     59.60 o 
   8  12   6        2.01       -0.03     29.13 o 
  -9  13   6       50.01       69.22     32.13 o 
  -8  13   6      767.73      724.40     44.61 o 
  -7  13   6       62.06       86.88     23.01 o 
  -6  13   6      315.01      271.70     40.56 o 
  -5  13   6      788.43      742.49     35.92 o 
  -4  13   6      340.98      368.03     36.85 o 
  -3  13   6      306.93      296.22     22.89 o 
  -2  13   6        2.56      -10.80      9.53 o 
  -1  13   6     2652.77     2632.68     61.49 o 
   0  13   6       13.04       21.74     14.30 o 
   1  13   6     1186.46     1150.97     37.89 o 
   2  13   6      266.86      268.79     22.00 o 
   3  13   6      235.29      249.88     23.49 o 
   4  13   6       44.11       25.50     17.66 o 
   5  13   6        2.45      -24.74     17.08 o 
   6  13   6        5.84        6.76     19.73 o 
   7  13   6      179.17      186.84     37.49 o 
   8  13   6       10.70       43.92     32.56 o 
  -9  14   6        8.60       22.06     30.33 o 
  -8  14   6      278.72      326.61     38.81 o 
  -7  14   6        2.82       22.13     20.24 o 
  -6  14   6      413.16      399.23     28.37 o 
  -5  14   6     1030.36     1059.79     45.27 o 
  -4  14   6      997.31      926.15     35.15 o 
  -3  14   6      983.45      994.09     34.76 o 
  -2  14   6       73.26       91.37     14.32 o 
  -1  14   6      981.58     1032.02     42.90 o 
   0  14   6      169.65      142.46     18.66 o 
   1  14   6       64.78       64.84     14.03 o 
   2  14   6      558.97      577.87     35.89 o 
   3  14   6      160.27      165.59     21.35 o 
   4  14   6       21.13       23.06     18.17 o 
   5  14   6       41.82       33.24     19.67 o 
   6  14   6        0.39       -2.08     19.17 o 
   7  14   6      230.43      183.96     36.72 o 
   8  14   6        1.27       32.97     31.37 o 
  -9  15   6        0.73        1.63     30.15 o 
  -8  15   6       65.88       27.67     28.53 o 
  -7  15   6        3.58       19.10     20.84 o 
  -6  15   6       15.40       10.99     15.92 o 
  -5  15   6        7.11      -19.99     13.32 o 
  -4  15   6      150.32      185.83     20.44 o 
  -3  15   6      771.25      809.49     55.89 o 
  -2  15   6      271.39      297.89     23.24 o 
  -1  15   6       14.38       23.75     16.01 o 
   0  15   6      144.53      153.20     18.99 o 
   1  15   6      469.87      469.73     26.61 o 
   2  15   6       25.23       15.48     17.15 o 
   3  15   6       35.23       11.00     16.38 o 
   4  15   6       60.23       42.50     18.28 o 
   5  15   6      289.12      357.52     71.34 o 
   6  15   6      191.54      205.95     28.87 o 
   7  15   6      349.00      285.95     33.69 o 
   8  15   6      115.51      130.33     37.50 o 
  -9  16   6       15.14       20.84     49.19 o 
  -8  16   6       72.49       50.12     40.80 o 
  -7  16   6      401.26      477.96     77.06 o 
  -6  16   6      628.57      638.27     35.12 o 
  -5  16   6      267.48      303.44     25.84 o 
  -4  16   6     2048.69     2065.48     61.51 o 
  -3  16   6      167.46      195.01     30.55 o 
  -2  16   6       31.36        8.35     16.98 o 
  -1  16   6     1038.18     1101.53     45.85 o 
   0  16   6      112.59      144.39     30.05 o 
   1  16   6       12.99       12.33     12.54 o 
   2  16   6      175.89      172.44     25.45 o 
   3  16   6      338.23      293.48     30.82 o 
   4  16   6      141.01      149.92     25.15 o 
   5  16   6       35.37       11.07     20.92 o 
   6  16   6        9.11       26.50     22.70 o 
   7  16   6      275.72      254.47     32.69 o 
  -8  17   6       28.90       57.94     68.64 o 
  -7  17   6      104.30      103.86     41.16 o 
  -6  17   6      781.54      810.85     68.86 o 
  -5  17   6        2.12        8.30     17.31 o 
  -4  17   6      114.81      101.46     21.14 o 
  -3  17   6        2.19      -12.63     19.14 o 
  -2  17   6       67.95       33.03     17.10 o 
  -1  17   6      192.45      201.09     21.87 o 
   0  17   6      418.84      342.88     35.27 o 
   1  17   6      419.77      452.97     28.34 o 
   2  17   6       78.53       47.33     21.05 o 
   3  17   6      428.33      415.17     37.99 o 
   4  17   6      571.33      486.92     59.97 o 
   5  17   6        0.39       21.32     23.10 o 
   6  17   6        0.97        1.76     22.46 o 
   7  17   6      359.13      335.10     36.12 o 
  -8  18   6      131.07      119.83     46.38 o 
  -7  18   6      164.00      178.88     58.92 o 
  -6  18   6      106.35      102.42     27.63 o 
  -5  18   6      182.06      160.33     24.83 o 
  -4  18   6      241.19      255.76     26.32 o 
  -3  18   6       12.63      -19.72     17.67 o 
  -2  18   6      637.17      642.52     35.51 o 
  -1  18   6      475.57      445.46     48.38 o 
   0  18   6      305.99      298.80     25.10 o 
   1  18   6        0.03      -10.91     13.29 o 
   2  18   6      491.48      471.73     48.05 o 
   3  18   6      792.08      869.38     46.17 o 
   4  18   6       76.72       74.33     31.00 o 
   5  18   6        4.01       -4.36     24.05 o 
   6  18   6        0.39       -2.15     25.39 o 
   7  18   6        9.17       23.92     25.41 o 
  -8  19   6       45.26       67.59     33.59 o 
  -7  19   6        5.19      -26.12     40.94 o 
  -6  19   6       59.78      134.83     32.42 o 
  -5  19   6      225.72      165.15     25.73 o 
  -4  19   6      890.88      824.67     41.56 o 
  -3  19   6       32.70       14.14     17.47 o 
  -2  19   6       73.68       71.54     20.17 o 
  -1  19   6      288.54      309.77     26.62 o 
   0  19   6      224.42      164.21     24.42 o 
   1  19   6       22.34       -2.22     28.03 o 
   2  19   6       71.45       92.72     28.33 o 
   3  19   6      484.64      526.76     74.04 o 
   4  19   6        0.72      -26.28     20.32 o 
   5  19   6        3.35       14.36     24.60 o 
   6  19   6        7.12       32.27     27.32 o 
  -7  20   6       42.15       34.12     29.95 o 
  -6  20   6        5.78       -4.23     27.19 o 
  -5  20   6       48.87       89.38     26.93 o 
  -4  20   6        3.31      -26.51     17.67 o 
  -3  20   6       50.27       46.81     23.78 o 
  -2  20   6      319.44      329.42     28.60 o 
  -1  20   6      617.66      476.22     38.89 o 
   0  20   6      124.10       75.48     19.78 o 
   1  20   6       50.88        2.82     19.69 o 
   2  20   6      399.22      352.30     35.21 o 
   3  20   6       68.52       69.89     24.82 o 
   4  20   6      161.87      185.26     32.36 o 
   5  20   6       69.94       58.29     29.05 o 
   6  20   6        4.73        5.68     35.47 o 
  -7  21   6        0.01       31.13     30.81 o 
  -6  21   6       25.97       27.16     34.53 o 
  -5  21   6        1.33       34.10     22.21 o 
  -4  21   6       66.89       64.40     26.16 o 
  -3  21   6      207.36      186.91     26.10 o 
  -2  21   6      374.46      397.58     31.69 o 
  -1  21   6        4.74       -3.36     16.93 o 
   0  21   6       34.94       11.63     16.98 o 
   1  21   6       13.05       46.91     22.11 o 
   2  21   6       35.36       33.86     22.79 o 
   3  21   6       72.35      103.65     26.94 o 
   4  21   6      212.63      214.57     34.41 o 
   5  21   6       37.23       11.79     31.58 o 
   6  21   6       26.96       10.46     33.86 o 
  -6  22   6      114.20      133.66     46.33 o 
  -5  22   6       11.87       14.45     25.45 o 
  -4  22   6        7.41       -7.22     20.70 o 
  -3  22   6      665.37      641.06     46.44 o 
  -2  22   6       91.15       90.51     21.92 o 
  -1  22   6       15.87       33.86     19.47 o 
   0  22   6        0.07      -21.78     14.52 o 
   1  22   6       18.46        4.40     22.07 o 
   2  22   6       21.45       -0.57     21.55 o 
   3  22   6        1.24       -2.20     22.85 o 
   4  22   6       62.06      113.08     36.38 o 
   5  22   6       45.08       80.33     37.79 o 
  -6  23   6       23.12       34.80     35.33 o 
  -5  23   6       89.46       32.68     26.28 o 
  -4  23   6        3.03       -9.30     21.74 o 
  -3  23   6       16.91       35.50     27.78 o 
  -2  23   6        2.84      -20.43     17.10 o 
  -1  23   6       37.58       58.46     20.15 o 
   0  23   6       83.17       52.56     19.90 o 
   1  23   6      204.37      151.34     28.86 o 
   2  23   6        3.69       22.08     23.52 o 
   3  23   6      288.74      294.10     53.77 o 
   4  23   6        1.06       37.63     33.05 o 
  -5  24   6        0.16       -1.35     33.57 o 
  -4  24   6        2.24      -32.39     21.60 o 
  -3  24   6       56.44        9.54     24.26 o 
  -2  24   6      157.57      117.59     27.47 o 
  -1  24   6       12.57        3.48     18.99 o 
   0  24   6      134.40      166.35     29.28 o 
   1  24   6        0.19       16.02     22.69 o 
   2  24   6        9.31       28.29     30.71 o 
   3  24   6      210.81      194.61     41.52 o 
   4  24   6       44.01       94.17     36.64 o 
  -4  25   6        0.00       19.08     25.18 o 
  -3  25   6       56.30       57.95     29.22 o 
  -2  25   6        2.96      -20.92     23.38 o 
  -1  25   6       11.31        3.14     20.43 o 
   0  25   6        2.17       30.29     24.49 o 
   1  25   6      101.26      146.54     37.21 o 
   2  25   6       12.52       16.40     28.59 o 
   3  25   6      146.26      108.10     38.11 o 
  -3  26   6        8.73        2.50     25.03 o 
  -2  26   6       68.43       43.82     25.80 o 
  -1  26   6       24.17      -11.70     25.04 o 
   0  26   6       29.56       58.35     38.90 o 
   1  26   6       29.07       15.06     27.93 o 
 -11   0   7      134.67      162.54     49.35 o 
  -9   0   7      435.38      399.21     40.06 o 
  -7   0   7      377.81      400.51     35.58 o 
  -5   0   7     1848.89     2002.41     67.19 o 
  -3   0   7        3.26       -4.10     10.33 o 
  -1   0   7     1971.87     1964.23     56.75 o 
   1   0   7      101.84      122.99     12.95 o 
   3   0   7     1295.54     1366.83     52.78 o 
   5   0   7      796.34      716.83     48.52 o 
   7   0   7        6.85       16.94     28.64 o 
   9   0   7        0.44       17.16     50.34 o 
 -11   1   7       11.68      -15.69     25.94 o 
 -10   1   7       30.54       11.68     21.22 o 
  -9   1   7       15.07        8.66     15.47 o 
  -8   1   7      153.54      103.44     18.38 o 
  -7   1   7     1208.54     1102.74     36.78 o 
  -6   1   7     1294.08     1229.38     36.35 o 
  -5   1   7       13.25       12.21      9.03 o 
  -4   1   7      183.51      215.63     15.95 o 
  -3   1   7       22.51       13.59      8.73 o 
  -2   1   7      406.73      406.91     14.66 o 
  -1   1   7        7.09       22.72      9.44 o 
   0   1   7      156.41      115.22      9.00 o 
   1   1   7     6915.94     6977.97    121.82 o 
   2   1   7       26.12       22.86      6.77 o 
   3   1   7     1801.25     1758.61     38.24 o 
   4   1   7      414.30      394.75     45.74 o 
   5   1   7       56.41       55.97     18.30 o 
   6   1   7      166.30      176.91     23.18 o 
   7   1   7       28.01       11.06     35.15 o 
   8   1   7       22.36       28.00     42.33 o 
   9   1   7      139.50      105.04     43.66 o 
 -11   2   7      251.49      282.60     44.12 o 
 -10   2   7        7.54       20.40     20.52 o 
  -9   2   7       51.29       63.21     17.84 o 
  -8   2   7       44.46       80.20     17.47 o 
  -7   2   7     3537.89     3374.12     75.76 o 
  -6   2   7       23.40       22.11     11.63 o 
  -5   2   7     1959.05     1862.54     49.50 o 
  -4   2   7      145.98      108.14     12.79 o 
  -3   2   7     3835.37     4027.33     77.20 o 
  -2   2   7     3554.89     4085.32     85.68 o 
  -1   2   7      982.24      984.77     23.75 o 
   0   2   7      400.69      400.58     13.73 o 
   1   2   7      168.49      177.27     10.11 o 
   2   2   7      459.33      428.70     15.23 o 
   3   2   7      179.37      205.27     13.98 o 
   4   2   7      425.83      453.31     21.30 o 
   5   2   7       51.04       55.31     17.17 o 
   6   2   7     1736.09     1629.88     86.12 o 
   7   2   7        0.20       10.44     22.56 o 
   8   2   7       62.73       94.50     30.62 o 
   9   2   7        7.92       16.40     35.73 o 
 -11   3   7        1.19      -17.03     28.52 o 
 -10   3   7        0.04      -10.11     22.90 o 
  -9   3   7       32.00       19.64     15.97 o 
  -8   3   7      229.27      244.86     22.38 o 
  -7   3   7      581.48      658.84     30.78 o 
  -6   3   7      181.23      192.70     18.58 o 
  -5   3   7       65.68       45.78     10.54 o 
  -4   3   7        0.80       -5.49      7.06 o 
  -3   3   7     4004.06     4184.27     79.94 o 
  -2   3   7      909.07      895.49     24.22 o 
  -1   3   7     6638.79     6456.59    113.97 o 
   0   3   7      227.04      240.67     11.85 o 
   1   3   7       17.12        4.96      5.77 o 
   2   3   7      533.87      576.47     17.53 o 
   3   3   7     2842.28     2723.95     61.42 o 
   4   3   7      561.19      541.18     32.15 o 
   5   3   7       25.77       46.25     15.68 o 
   6   3   7      852.11      829.14     50.77 o 
   7   3   7     1577.37     1646.11     81.48 o 
   8   3   7        0.13        7.50     25.55 o 
   9   3   7        4.82       -5.34     35.73 o 
 -11   4   7       16.25       81.12     45.44 o 
 -10   4   7       80.67       99.49     26.65 o 
  -9   4   7       51.67       33.86     17.96 o 
  -8   4   7      569.38      598.29     34.37 o 
  -7   4   7     1083.05      998.45     43.10 o 
  -6   4   7       50.16       63.33     14.85 o 
  -5   4   7      388.80      369.53     19.66 o 
  -4   4   7     1141.38     1069.78     33.89 o 
  -3   4   7        5.27       -3.07      6.55 o 
  -2   4   7      198.81      179.84     18.21 o 
  -1   4   7     4162.81     4158.80     76.43 o 
   0   4   7       13.60       13.93      5.84 o 
   1   4   7       94.07       82.19      8.07 o 
   2   4   7       81.38       77.19     11.76 o 
   3   4   7     1857.87     1833.97     45.34 o 
   4   4   7       49.23       38.31     12.87 o 
   5   4   7       18.66       21.15     18.91 o 
   6   4   7      980.65      942.10     63.32 o 
   7   4   7      334.55      327.89     37.70 o 
   8   4   7       43.08       18.06     28.64 o 
   9   4   7       37.91       73.61     32.63 o 
 -11   5   7       63.94       39.23     43.64 o 
 -10   5   7       17.83       74.40     29.59 o 
  -9   5   7      101.96       99.66     29.59 o 
  -8   5   7      535.98      577.98     38.42 o 
  -7   5   7      109.90      130.83     19.62 o 
  -6   5   7     1605.21     1517.20     41.87 o 
  -5   5   7       21.40       31.64     10.77 o 
  -4   5   7      222.28      187.62     13.59 o 
  -3   5   7      283.10      275.71     17.91 o 
  -2   5   7        0.46       -7.01      5.67 o 
  -1   5   7     1797.65     1891.72     39.29 o 
   0   5   7       34.06       37.45      8.87 o 
   1   5   7     3535.36     3386.21     63.84 o 
   2   5   7      309.60      417.20     15.34 o 
   3   5   7     1445.58     1532.84     40.04 o 
   4   5   7       34.14       32.96     12.13 o 
   5   5   7        5.59       -5.39     16.90 o 
   6   5   7        0.14       27.79     21.93 o 
   7   5   7       53.38       30.24     34.90 o 
   8   5   7        3.25        4.44     26.37 o 
   9   5   7        1.09        6.02     30.69 o 
 -10   6   7      234.46      266.65     41.10 o 
  -9   6   7      176.12      182.36     35.14 o 
  -8   6   7        6.01        9.20     16.50 o 
  -7   6   7     3166.85     2964.99     76.76 o 
  -6   6   7       17.00       30.80     14.02 o 
  -5   6   7      268.88      247.72     16.82 o 
  -4   6   7      453.87      481.37     19.05 o 
  -3   6   7      316.02      324.86     18.25 o 
  -2   6   7       10.61       10.33      8.26 o 
  -1   6   7     1217.65     1283.52     29.41 o 
   0   6   7        7.45        2.52      5.53 o 
   1   6   7     1098.01     1151.14     27.21 o 
   2   6   7        6.28        2.14      6.68 o 
   3   6   7       23.18       39.97     12.29 o 
   4   6   7       13.48       28.91     13.06 o 
   5   6   7      559.75      553.44     30.44 o 
   6   6   7      147.23      118.92     27.73 o 
   7   6   7      133.06      211.86     35.47 o 
   8   6   7       88.77      131.20     35.20 o 
   9   6   7        2.52       17.58     30.37 o 
 -10   7   7      111.69       95.07     28.43 o 
  -9   7   7       11.10       22.21     21.63 o 
  -8   7   7      360.72      429.23     30.16 o 
  -7   7   7     1131.30     1185.74     43.27 o 
  -6   7   7      275.32      322.82     24.35 o 
  -5   7   7     1057.59     1117.92     37.47 o 
  -4   7   7        1.42        0.66      8.76 o 
  -3   7   7      326.92      312.81     26.86 o 
  -2   7   7      413.31      461.04     21.62 o 
  -1   7   7     3589.92     3703.03     76.53 o 
   0   7   7       15.02        3.29      6.40 o 
   1   7   7      541.87      635.71     18.74 o 
   2   7   7     1018.07     1034.69     29.63 o 
   3   7   7      301.17      334.42     24.21 o 
   4   7   7      366.63      316.81     31.54 o 
   5   7   7      140.15       96.14     18.80 o 
   6   7   7       61.77       36.84     40.67 o 
   7   7   7        1.03        5.52     33.12 o 
   8   7   7      126.36      138.51     34.23 o 
   9   7   7        0.06       13.41     30.67 o 
 -10   8   7        6.11        1.64     24.93 o 
  -9   8   7        9.87       -8.24     19.59 o 
  -8   8   7      423.83      469.88     34.91 o 
  -7   8   7      248.37      259.28     24.89 o 
  -6   8   7       10.98       23.37     15.53 o 
  -5   8   7      522.00      508.21     38.30 o 
  -4   8   7     2081.49     2209.26     56.73 o 
  -3   8   7     2243.16     2463.63     59.33 o 
  -2   8   7      927.29     1041.90     31.31 o 
  -1   8   7      174.19      163.12     13.68 o 
   0   8   7      532.69      412.67     14.85 o 
   1   8   7     1445.76     1360.97     35.53 o 
   2   8   7      422.10      447.58     19.39 o 
   3   8   7        7.33       26.53     12.06 o 
   4   8   7      357.55      313.38     23.81 o 
   5   8   7      577.22      623.76     40.46 o 
   6   8   7      152.93      174.12     44.01 o 
   7   8   7       66.53       83.83     28.76 o 
   8   8   7       63.05       63.14     31.65 o 
   9   8   7        1.11       73.79     40.23 o 
 -10   9   7       70.96       33.92     25.75 o 
  -9   9   7      138.49       77.16     25.32 o 
  -8   9   7       17.97       16.64     16.90 o 
  -7   9   7      180.00      219.13     26.49 o 
  -6   9   7        0.03      -17.91     12.09 o 
  -5   9   7      787.39      776.89     31.95 o 
  -4   9   7      860.41      858.18     34.63 o 
  -3   9   7        3.10       -8.03      8.41 o 
  -2   9   7      216.77      192.59     14.86 o 
  -1   9   7       25.03       25.22      9.22 o 
   0   9   7      677.57      647.70     19.05 o 
   1   9   7      413.52      409.32     26.45 o 
   2   9   7      666.26      735.02     31.54 o 
   3   9   7     2145.39     2171.35     61.33 o 
   4   9   7       32.71       26.02     14.48 o 
   5   9   7        4.60        6.48     15.90 o 
   6   9   7       46.32       43.02     43.85 o 
   7   9   7        0.66       13.61     32.93 o 
   8   9   7       86.83      129.64     42.42 o 
   9   9   7       15.40       20.16     43.47 o 
 -10  10   7       32.33       19.38     25.43 o 
  -9  10   7        1.18      -11.51     21.30 o 
  -8  10   7      241.95      190.64     24.15 o 
  -7  10   7      138.54      108.63     21.40 o 
  -6  10   7     2319.04     2403.57     69.69 o 
  -5  10   7      263.13      233.48     20.77 o 
  -4  10   7      823.21      802.37     30.91 o 
  -3  10   7      322.52      334.39     22.16 o 
  -2  10   7      655.19      568.40     23.08 o 
  -1  10   7      251.92      231.32     18.67 o 
   0  10   7       71.49      102.45     13.76 o 
   1  10   7      562.46      576.49     21.88 o 
   2  10   7       66.01       64.82     15.36 o 
   3  10   7      129.24      166.37     18.60 o 
   4  10   7        8.83       39.61     15.91 o 
   5  10   7       96.24       62.01     19.65 o 
   6  10   7       34.27       29.27     25.05 o 
   7  10   7       38.71       37.36     42.33 o 
   8  10   7       46.97      118.38     42.33 o 
   9  10   7       31.80        3.33     54.92 o 
 -10  11   7       42.55       96.66     29.74 o 
  -9  11   7       45.73      -16.68     20.19 o 
  -8  11   7        3.46      -20.41     19.06 o 
  -7  11   7       63.97       68.37     18.38 o 
  -6  11   7     4923.74     4794.30    110.26 o 
  -5  11   7       13.79        4.45     12.89 o 
  -4  11   7     1395.29     1387.68     42.80 o 
  -3  11   7      748.19      753.46     29.07 o 
  -2  11   7      429.35      448.09     23.03 o 
  -1  11   7      833.72      827.73     27.31 o 
   0  11   7     1382.93     1400.23     43.32 o 
   1  11   7      629.60      574.11     25.49 o 
   2  11   7      101.17      127.28     19.32 o 
   3  11   7      116.37      136.12     25.35 o 
   4  11   7      118.15       93.20     21.04 o 
   5  11   7      151.98      184.27     32.88 o 
   6  11   7      254.18      278.32     57.78 o 
   7  11   7      482.22      568.95    128.71 o 
   8  11   7      285.02      295.66     52.14 o 
 -10  12   7       94.49      134.30     37.68 o 
  -9  12   7       72.50       55.55     25.48 o 
  -8  12   7      456.16      468.69     39.07 o 
  -7  12   7     1951.42     1906.79     65.59 o 
  -6  12   7      442.90      516.10     39.51 o 
  -5  12   7      228.28      216.58     22.11 o 
  -4  12   7      944.33      950.48     35.00 o 
  -3  12   7       53.37       51.99     13.38 o 
  -2  12   7       98.76       95.87     13.80 o 
  -1  12   7      686.71      654.64     29.46 o 
   0  12   7      181.29      245.27     19.47 o 
   1  12   7     1078.05     1088.86     43.98 o 
   2  12   7      808.41      809.86     60.71 o 
   3  12   7       44.54       46.89     17.51 o 
   4  12   7      717.89      728.73    103.27 o 
   5  12   7        8.51       -1.82     19.82 o 
   6  12   7      432.40      449.97     39.97 o 
   7  12   7       17.85       42.89     30.16 o 
   8  12   7       49.47       35.86     31.48 o 
  -9  13   7      337.81      344.54     58.46 o 
  -8  13   7       65.44       47.85     23.97 o 
  -7  13   7       53.84       54.81     17.74 o 
  -6  13   7      195.20      216.93     23.49 o 
  -5  13   7      470.40      466.15     43.07 o 
  -4  13   7        3.44      -12.72     12.17 o 
  -3  13   7       52.33       65.63     14.44 o 
  -2  13   7      887.24      893.43     31.45 o 
  -1  13   7     1001.54      993.34     43.59 o 
   0  13   7        2.73        6.40     11.84 o 
   1  13   7     1047.90     1077.63     37.35 o 
   2  13   7      255.27      249.03     25.43 o 
   3  13   7      578.90      681.46     37.89 o 
   4  13   7       78.70       61.07     37.15 o 
   5  13   7        6.73        9.62     19.45 o 
   6  13   7        7.26       58.21     22.90 o 
   7  13   7       92.48      158.11     41.58 o 
   8  13   7       85.37       87.76     34.60 o 
  -9  14   7      129.88      225.97     41.89 o 
  -8  14   7        0.10       28.43     23.04 o 
  -7  14   7      537.20      513.83     33.10 o 
  -6  14   7     1279.92     1316.51     47.20 o 
  -5  14   7      207.08      223.15     22.77 o 
  -4  14   7      103.93       84.61     17.36 o 
  -3  14   7      231.33      254.86     21.02 o 
  -2  14   7      260.29      257.49     22.72 o 
  -1  14   7      692.46      724.41     31.88 o 
   0  14   7      111.46      133.32     20.91 o 
   1  14   7        5.10       -0.13     11.55 o 
   2  14   7      192.55      204.35     25.03 o 
   3  14   7      509.64      452.59     45.58 o 
   4  14   7       10.96       -6.68     18.66 o 
   5  14   7      629.01      575.40     64.40 o 
   6  14   7      421.27      472.90     37.59 o 
   7  14   7      415.69      420.87     47.39 o 
   8  14   7        6.15       30.60     31.96 o 
  -9  15   7       70.65       69.78     34.51 o 
  -8  15   7        7.83       14.80     23.49 o 
  -7  15   7      237.53      257.31     26.99 o 
  -6  15   7      315.27      320.16     27.78 o 
  -5  15   7      178.40      174.74     21.56 o 
  -4  15   7      491.57      461.93     32.40 o 
  -3  15   7      218.67      226.82     21.28 o 
  -2  15   7       23.85       46.18     16.56 o 
  -1  15   7       23.76       18.86     16.48 o 
   0  15   7       24.31       28.64     16.44 o 
   1  15   7      155.82      156.22     22.46 o 
   2  15   7      161.52      173.40     24.96 o 
   3  15   7      218.17      247.64     31.43 o 
   4  15   7        8.38       13.82     20.28 o 
   5  15   7       27.45        8.22     20.73 o 
   6  15   7       16.12       37.34     22.54 o 
   7  15   7       24.11       40.45     31.46 o 
  -9  16   7        1.40       13.56     33.38 o 
  -8  16   7        0.75      -25.34     26.60 o 
  -7  16   7       63.48       47.92     23.56 o 
  -6  16   7      985.06      998.31     41.90 o 
  -5  16   7      351.69      315.33     26.72 o 
  -4  16   7        1.19       -3.60     14.93 o 
  -3  16   7       63.54       55.83     22.13 o 
  -2  16   7     1269.07     1341.09    102.95 o 
  -1  16   7       74.33       48.86     18.57 o 
   0  16   7      226.86      206.38     21.27 o 
   1  16   7      579.87      525.90     28.25 o 
   2  16   7        1.40      -23.81     15.87 o 
   3  16   7      110.75       68.64     22.91 o 
   4  16   7      299.37      302.61     33.92 o 
   5  16   7      444.34      468.70     70.29 o 
   6  16   7       26.04       16.95     22.67 o 
   7  16   7        0.53       50.34     32.99 o 
  -8  17   7       23.29       21.89     31.43 o 
  -7  17   7       33.07       14.35     28.37 o 
  -6  17   7       17.42       29.70     18.22 o 
  -5  17   7     1941.16     1927.10     59.17 o 
  -4  17   7      184.61      189.49     22.92 o 
  -3  17   7     1216.93     1294.72     58.33 o 
  -2  17   7       10.46        0.77     18.58 o 
  -1  17   7      141.67      124.91     20.20 o 
   0  17   7        0.95       25.18     24.93 o 
   1  17   7       90.64       90.06     23.65 o 
   2  17   7       10.36      -25.27     16.85 o 
   3  17   7       35.72       35.66     21.68 o 
   4  17   7      376.92      452.42     47.88 o 
   5  17   7        0.04       -8.91     21.84 o 
   6  17   7       77.66       60.79     28.69 o 
   7  17   7       71.50       57.44     37.43 o 
  -8  18   7        4.62      -15.40     35.94 o 
  -7  18   7      246.00      217.42     47.73 o 
  -6  18   7        0.05        3.47     19.14 o 
  -5  18   7       46.70       71.97     22.51 o 
  -4  18   7      314.20      396.59     79.73 o 
  -3  18   7      921.55      953.55     55.96 o 
  -2  18   7       22.43       -3.55     16.05 o 
  -1  18   7        0.28       -9.44     15.09 o 
   0  18   7        2.57       12.16     16.11 o 
   1  18   7      182.30      145.75     40.88 o 
   2  18   7      149.49       95.97     28.88 o 
   3  18   7      157.08      130.63     27.20 o 
   4  18   7      271.98      343.15     36.44 o 
   5  18   7       40.46       32.49     35.97 o 
   6  18   7       44.19        1.55     25.86 o 
  -7  19   7      165.48      218.66     62.92 o 
  -6  19   7       50.22       55.80     26.16 o 
  -5  19   7      358.89      305.32     35.97 o 
  -4  19   7      328.53      302.94     34.62 o 
  -3  19   7       28.55       33.80     23.28 o 
  -2  19   7        1.18        6.22     22.29 o 
  -1  19   7     1029.21      929.68     40.13 o 
   0  19   7      264.88      230.03     24.44 o 
   1  19   7       49.10       19.06     20.83 o 
   2  19   7       57.53       46.96     22.44 o 
   3  19   7       97.79       81.84     31.68 o 
   4  19   7       30.37       11.66     23.46 o 
   5  19   7        4.38        1.45     25.24 o 
   6  19   7       79.49      105.95     31.44 o 
  -7  20   7       92.09       83.97     33.78 o 
  -6  20   7        0.16        3.84     20.11 o 
  -5  20   7        7.67       52.45     25.64 o 
  -4  20   7       17.21       12.39     26.97 o 
  -3  20   7        9.57      -26.17     17.66 o 
  -2  20   7      418.46      358.14     36.66 o 
  -1  20   7       69.45       93.97     20.89 o 
   0  20   7        5.15      -14.56     17.50 o 
   1  20   7      161.57      203.46     29.05 o 
   2  20   7        0.12      -27.12     18.09 o 
   3  20   7      434.97      373.75     37.40 o 
   4  20   7        1.51       17.63     24.48 o 
   5  20   7       20.91        5.65     26.49 o 
   6  20   7      121.10      154.59     54.23 o 
  -7  21   7        4.09       10.27     29.56 o 
  -6  21   7       44.83       50.47     34.86 o 
  -5  21   7        8.25       -6.70     22.31 o 
  -4  21   7      221.88      186.16     27.64 o 
  -3  21   7       18.73      -11.60     18.54 o 
  -2  21   7      318.31      315.91     29.33 o 
  -1  21   7       70.16      131.53     22.49 o 
   0  21   7      201.59      212.38     30.88 o 
   1  21   7       24.54       19.19     22.69 o 
   2  21   7       11.16       -2.77     21.78 o 
   3  21   7       89.89       57.31     24.80 o 
   4  21   7        9.70       29.45     26.82 o 
   5  21   7       36.02       31.73     37.01 o 
  -6  22   7       18.71       13.73     35.18 o 
  -5  22   7       34.00       17.44     22.54 o 
  -4  22   7        6.50       16.51     24.65 o 
  -3  22   7        8.48      -19.62     18.18 o 
  -2  22   7       24.05       12.36     18.55 o 
  -1  22   7       56.09       44.38     20.19 o 
   0  22   7        0.43      -28.56     21.02 o 
   1  22   7       52.53       40.12     23.32 o 
   2  22   7      178.95      239.69     33.52 o 
   3  22   7       11.65       -1.40     24.49 o 
   4  22   7       44.09       66.25     28.21 o 
   5  22   7        4.54       18.33     32.90 o 
  -5  23   7       13.15       29.28     50.54 o 
  -4  23   7       40.65        5.98     21.37 o 
  -3  23   7      102.91      194.04     41.42 o 
  -2  23   7      143.69      200.38     31.21 o 
  -1  23   7      163.17      132.42     24.35 o 
   0  23   7       85.98      114.90     27.71 o 
   1  23   7       65.62       63.80     25.46 o 
   2  23   7       76.46       77.68     27.57 o 
   3  23   7       45.98       47.78     27.72 o 
   4  23   7        1.56        7.21     32.24 o 
  -4  24   7       23.60       -3.05     24.17 o 
  -3  24   7       23.81       14.81     22.76 o 
  -2  24   7      266.45      279.49     35.11 o 
  -1  24   7       60.20       51.47     23.95 o 
   0  24   7       87.47       98.79     27.44 o 
   1  24   7       79.50       80.36     27.59 o 
   2  24   7        0.41        2.58     25.61 o 
   3  24   7       94.13      112.75     36.98 o 
  -3  25   7        2.25      -23.62     22.33 o 
  -2  25   7        4.08       24.88     24.48 o 
  -1  25   7       67.26      118.72     27.19 o 
   0  25   7       27.93       38.00     25.06 o 
   1  25   7        1.87       37.96     25.99 o 
   2  25   7       12.40       19.15     30.61 o 
  -2  26   7       99.18       15.95     26.14 o 
  -1  26   7        0.12       14.18     26.53 o 
   0  26   7        1.54       13.25     29.80 o 
 -10   0   8      376.72      336.25     40.82 o 
  -8   0   8      225.12      244.07     31.43 o 
  -6   0   8      187.69      201.80     24.94 o 
  -4   0   8     1183.35     1076.72     42.92 o 
  -2   0   8    39371.10    41773.55   1089.89 o 
   0   0   8       29.36       44.06     11.19 o 
   2   0   8       58.04       66.31     12.10 o 
   4   0   8      373.56      367.31     59.49 o 
   6   0   8      478.75      354.40     42.31 o 
   8   0   8      322.81      438.18     82.37 o 
 -11   1   8       23.68       24.85     32.42 o 
 -10   1   8       81.72       85.68     21.22 o 
  -9   1   8      197.73      241.74     30.07 o 
  -8   1   8       27.65       47.00     15.81 o 
  -7   1   8        0.02       -9.51     12.56 o 
  -6   1   8      474.96      396.54     22.54 o 
  -5   1   8     1088.30     1020.22     33.81 o 
  -4   1   8     5342.01     5001.38    104.04 o 
  -3   1   8      191.49      125.84     11.39 o 
  -2   1   8       42.76      130.12     23.54 o 
  -1   1   8     6704.17     7106.47    125.58 o 
   0   1   8     1796.26     1735.70     37.28 o 
   1   1   8      573.50      583.60     18.12 o 
   2   1   8       61.65       36.67      7.85 o 
   3   1   8      266.33      294.71     14.19 o 
   4   1   8      544.10      476.27     44.49 o 
   5   1   8       29.01        6.03     15.25 o 
   6   1   8        0.08       12.32     21.65 o 
   7   1   8       16.37       10.07     29.99 o 
   8   1   8        2.37       28.06     45.19 o 
   9   1   8       15.86       23.47     38.37 o 
 -11   2   8      203.58      318.33     46.32 o 
 -10   2   8       37.39        3.31     22.62 o 
  -9   2   8      161.10      182.70     25.16 o 
  -8   2   8        1.08      -19.26     12.84 o 
  -7   2   8      870.43      841.53     32.06 o 
  -6   2   8      549.22      501.98     26.69 o 
  -5   2   8       74.94      105.85     14.24 o 
  -4   2   8      509.15      456.66     19.35 o 
  -3   2   8       81.85       64.37      9.68 o 
  -2   2   8       12.16       26.29      8.05 o 
  -1   2   8      524.44      591.49     18.51 o 
   0   2   8      957.02      972.02     24.38 o 
   1   2   8        0.09       -8.31      5.95 o 
   2   2   8      436.80      409.36     15.91 o 
   3   2   8       33.36       42.27     10.20 o 
   4   2   8      722.83      669.97     30.98 o 
   5   2   8      146.98      133.17     21.06 o 
   6   2   8      295.65      269.59     66.24 o 
   7   2   8       52.22       65.52     27.15 o 
   8   2   8      296.81      299.05     51.76 o 
   9   2   8       12.61       -7.08     36.64 o 
 -11   3   8      113.10      180.06     50.32 o 
 -10   3   8        7.56       37.03     27.98 o 
  -9   3   8       72.21       38.45     20.84 o 
  -8   3   8      154.72      136.56     21.25 o 
  -7   3   8        3.39        4.41     13.87 o 
  -6   3   8      662.97      644.74     28.04 o 
  -5   3   8        9.08        9.49      9.76 o 
  -4   3   8       26.06       40.65      9.58 o 
  -3   3   8     3430.79     3614.77     77.28 o 
  -2   3   8      139.79      184.38     11.80 o 
  -1   3   8     2664.40     2738.79     54.10 o 
   0   3   8      337.43      340.31     14.58 o 
   1   3   8      337.05      352.06     14.74 o 
   2   3   8      377.03      408.26     15.89 o 
   3   3   8      753.15      780.50     26.50 o 
   4   3   8       35.72       32.10     11.73 o 
   5   3   8        0.40      -13.23     17.01 o 
   6   3   8       45.35      -10.80     20.25 o 
   7   3   8        0.56       22.25     23.81 o 
   8   3   8       27.43       26.10     28.81 o 
   9   3   8       69.76       59.91     41.37 o 
 -10   4   8       48.10       41.42     27.33 o 
  -9   4   8       61.89       48.93     21.69 o 
  -8   4   8      293.79      299.65     29.89 o 
  -7   4   8        1.34        3.90     14.10 o 
  -6   4   8      129.79      121.43     16.23 o 
  -5   4   8        0.03        0.30      9.30 o 
  -4   4   8      201.23      211.87     14.34 o 
  -3   4   8     1005.08      984.09     26.96 o 
  -2   4   8    11386.26    11772.76    204.91 o 
  -1   4   8      178.30      244.35     19.78 o 
   0   4   8      258.99      257.03     17.99 o 
   1   4   8      115.66      128.30     10.14 o 
   2   4   8      609.02      599.56     19.12 o 
   3   4   8     6289.39     6057.22    123.15 o 
   4   4   8       62.43       38.49     13.05 o 
   5   4   8        8.44       -5.21     17.39 o 
   6   4   8       87.93       74.91     26.28 o 
   7   4   8       22.38       45.37     26.66 o 
   8   4   8       90.70      127.25     50.49 o 
   9   4   8       35.39       62.85     60.06 o 
 -10   5   8       27.10       16.96     27.51 o 
  -9   5   8      180.98      232.17     29.74 o 
  -8   5   8        0.29      -10.63     14.51 o 
  -7   5   8     4788.73     4518.86    137.73 o 
  -6   5   8       82.21       70.99     16.56 o 
  -5   5   8      882.57      936.18     29.76 o 
  -4   5   8      299.15      276.57     16.17 o 
  -3   5   8    11108.66    11441.21    199.51 o 
  -2   5   8      311.44      364.81     20.38 o 
  -1   5   8    12253.24    12478.49    213.83 o 
   0   5   8      218.77      232.34     12.45 o 
   1   5   8     1375.95     1391.77     32.00 o 
   2   5   8       15.90       16.30      7.32 o 
   3   5   8      137.62      215.44     21.96 o 
   4   5   8      588.46      611.13     29.73 o 
   5   5   8      683.68      736.68     64.20 o 
   6   5   8      623.28      480.07     72.10 o 
   7   5   8       32.79      113.09     30.37 o 
   8   5   8        0.31       25.62     28.24 o 
   9   5   8        2.75       43.21     31.48 o 
 -10   6   8      109.64      100.31     34.51 o 
  -9   6   8        0.02        2.96     17.18 o 
  -8   6   8       20.66       -0.76     15.93 o 
  -7   6   8     1727.33     1756.14     55.44 o 
  -6   6   8      399.46      394.06     27.74 o 
  -5   6   8       97.77      130.03     16.78 o 
  -4   6   8      180.91      211.96     14.44 o 
  -3   6   8      371.82      392.12     16.87 o 
  -2   6   8     2644.01     2682.25     59.41 o 
  -1   6   8      228.61      292.36     16.89 o 
   0   6   8       69.32       72.86      9.95 o 
   1   6   8       29.92       45.83      8.07 o 
   2   6   8       46.86       37.84      9.62 o 
   3   6   8      371.38      403.59     23.87 o 
   4   6   8       43.39       65.33     15.25 o 
   5   6   8        6.10       11.33     20.41 o 
   6   6   8      290.23      301.14     37.18 o 
   7   6   8      524.39      665.53     51.78 o 
   8   6   8       49.91       44.39     30.36 o 
   9   6   8       26.96       50.54     32.24 o 
 -10   7   8        8.13       32.36     24.55 o 
  -9   7   8        5.09       22.47     21.17 o 
  -8   7   8      143.00      135.23     22.29 o 
  -7   7   8     3254.86     3163.54     81.79 o 
  -6   7   8       53.17       46.94     16.24 o 
  -5   7   8     2096.50     2087.36     57.21 o 
  -4   7   8        1.17       -7.53      9.49 o 
  -3   7   8        0.54       -0.07      8.44 o 
  -2   7   8       75.11       59.88      8.25 o 
  -1   7   8        4.70       -1.44      6.32 o 
   0   7   8      666.85      753.94     21.30 o 
   1   7   8     1570.09     1530.67     39.24 o 
   2   7   8      472.40      497.25     20.69 o 
   3   7   8      604.42      705.18     30.56 o 
   4   7   8      795.50      702.37     32.85 o 
   5   7   8       39.89       50.24     23.46 o 
   6   7   8       20.70       32.90     24.06 o 
   7   7   8      236.57      281.62     79.59 o 
   8   7   8       84.87       63.44     32.46 o 
   9   7   8      124.14      117.01     37.56 o 
 -10   8   8       40.85       16.07     23.62 o 
  -9   8   8      773.54      655.80     46.90 o 
  -8   8   8        0.18      -22.71     15.67 o 
  -7   8   8     1368.61     1322.08     63.86 o 
  -6   8   8       44.06       29.12     16.11 o 
  -5   8   8     1956.02     2005.34     62.17 o 
  -4   8   8      794.43      758.73     29.89 o 
  -3   8   8       48.42       45.52     11.47 o 
  -2   8   8      337.23      318.98     27.25 o 
  -1   8   8       18.00       27.17      7.46 o 
   0   8   8      887.00      900.80     24.27 o 
   1   8   8      440.33      424.81     19.32 o 
   2   8   8     1369.12     1445.67     59.12 o 
   3   8   8      478.56      459.58     26.19 o 
   4   8   8        0.26       28.20     14.78 o 
   5   8   8        2.08      -15.03     15.54 o 
   6   8   8      545.35      494.88     43.91 o 
   7   8   8       20.76       58.62     29.30 o 
   8   8   8      152.65      198.47     52.99 o 
   9   8   8       23.31       64.09     35.43 o 
 -10   9   8       38.15       70.57     27.41 o 
  -9   9   8        0.11       -0.96     20.97 o 
  -8   9   8       16.59        2.11     16.42 o 
  -7   9   8      616.62      612.20     34.91 o 
  -6   9   8      317.88      255.69     24.04 o 
  -5   9   8      307.40      303.81     23.03 o 
  -4   9   8      167.45      166.70     17.58 o 
  -3   9   8      782.16      747.88     28.37 o 
  -2   9   8       80.30       69.23     12.53 o 
  -1   9   8      202.29      153.06     16.15 o 
   0   9   8        2.12       -0.81      8.01 o 
   1   9   8      314.93      342.48     26.73 o 
   2   9   8      611.21      574.20     26.77 o 
   3   9   8      584.64      563.77     36.49 o 
   4   9   8     1936.32     1934.52     59.94 o 
   5   9   8      359.39      313.08     29.89 o 
   6   9   8       10.72       20.68     25.15 o 
   7   9   8        5.09       35.21     27.77 o 
   8   9   8       78.41       53.16     32.23 o 
 -10  10   8      281.59      352.74     39.57 o 
  -9  10   8       60.25       32.58     23.80 o 
  -8  10   8       28.01       -6.16     16.84 o 
  -7  10   8        9.58       12.86     16.53 o 
  -6  10   8      119.05      127.02     20.58 o 
  -5  10   8     1565.34     1468.66     46.71 o 
  -4  10   8       62.08       54.72     14.18 o 
  -3  10   8      827.30      859.79     31.04 o 
  -2  10   8     1680.59     1850.20     48.23 o 
  -1  10   8      377.58      311.12     25.25 o 
   0  10   8      137.39      108.11     18.99 o 
   1  10   8      130.24      123.86     13.70 o 
   2  10   8      647.01      698.62     36.44 o 
   3  10   8     1294.16     1239.13     43.84 o 
   4  10   8     1236.55     1297.55     47.21 o 
   5  10   8      100.34      112.39     26.42 o 
   6  10   8        5.80       31.59     25.72 o 
   7  10   8       19.64       70.63     29.90 o 
   8  10   8       56.74      128.77     43.59 o 
 -10  11   8       59.39       63.88     28.19 o 
  -9  11   8       21.86       24.36     23.52 o 
  -8  11   8       49.44       27.06     18.59 o 
  -7  11   8      268.20      304.22     27.95 o 
  -6  11   8        0.14       17.14     16.02 o 
  -5  11   8       33.14       77.12     17.24 o 
  -4  11   8      905.67      884.88     34.09 o 
  -3  11   8      754.00      782.97     30.08 o 
  -2  11   8      202.42      228.50     18.10 o 
  -1  11   8      190.36      201.46     19.09 o 
   0  11   8      959.43      952.48     35.03 o 
   1  11   8      110.10      115.66     15.66 o 
   2  11   8       35.57       64.20     19.65 o 
   3  11   8      437.58      491.73     29.87 o 
   4  11   8      593.27      624.18     34.33 o 
   5  11   8       33.92       19.66     18.85 o 
   6  11   8        0.16       23.51     25.53 o 
   7  11   8       42.20       27.76     37.75 o 
   8  11   8       44.66       86.07     64.64 o 
  -9  12   8       34.17       66.02     26.96 o 
  -8  12   8      225.71      235.83     26.72 o 
  -7  12   8      281.05      232.77     25.36 o 
  -6  12   8      118.41      117.79     20.52 o 
  -5  12   8      801.85      794.10     53.19 o 
  -4  12   8     1214.62     1246.81     41.64 o 
  -3  12   8      337.25      302.07     21.84 o 
  -2  12   8      384.22      398.83     22.63 o 
  -1  12   8        2.54       -2.06     11.80 o 
   0  12   8     1247.73     1314.04     43.16 o 
   1  12   8       37.47        4.56     11.75 o 
   2  12   8      391.04      398.64     40.33 o 
   3  12   8       41.81       24.23     17.94 o 
   4  12   8        9.40       -2.27     17.94 o 
   5  12   8       22.35       39.67     22.02 o 
   6  12   8       51.48       64.52     49.77 o 
   7  12   8       30.48       66.00     60.64 o 
   8  12   8        0.69       65.19     35.31 o 
  -9  13   8       74.87      130.46     29.23 o 
  -8  13   8        0.85       13.24     22.35 o 
  -7  13   8        0.95      -12.80     15.40 o 
  -6  13   8      371.51      334.62     29.12 o 
  -5  13   8      599.96      627.40     33.90 o 
  -4  13   8      607.11      641.52     31.64 o 
  -3  13   8      813.77      819.81     44.32 o 
  -2  13   8        0.93      -18.08     12.05 o 
  -1  13   8      530.95      555.08     34.26 o 
   0  13   8      376.40      361.31     40.46 o 
   1  13   8      185.18      188.81     57.45 o 
   2  13   8       58.01       45.31     18.12 o 
   3  13   8      317.38      369.19     36.75 o 
   4  13   8        0.32      -22.12     18.16 o 
   5  13   8        4.08       -5.79     19.64 o 
   6  13   8      223.21      153.04     76.65 o 
   7  13   8       22.73       68.75     31.91 o 
   8  13   8       53.25       51.85     34.10 o 
  -9  14   8      126.21       97.95     29.20 o 
  -8  14   8      322.59      360.34     36.42 o 
  -7  14   8       58.93       59.22     20.05 o 
  -6  14   8      113.29       90.23     20.47 o 
  -5  14   8      278.67      302.66     26.02 o 
  -4  14   8      532.32      561.32     31.96 o 
  -3  14   8      316.78      329.85     27.88 o 
  -2  14   8      141.39      163.38     20.80 o 
  -1  14   8       58.65       69.27     16.67 o 
   0  14   8       21.99       -0.47     23.28 o 
   1  14   8      518.55      565.14     59.87 o 
   2  14   8      157.71      190.45     24.77 o 
   3  14   8      415.32      371.34     54.05 o 
   4  14   8       12.87      -16.09     18.51 o 
   5  14   8      123.53       85.96     30.17 o 
   6  14   8       59.58       87.66     25.18 o 
   7  14   8       14.15       31.96     30.34 o 
  -9  15   8       35.44       37.62     39.34 o 
  -8  15   8      279.38      264.26     33.99 o 
  -7  15   8       81.34      124.15     22.43 o 
  -6  15   8      181.99      185.24     24.07 o 
  -5  15   8      384.96      384.58     36.82 o 
  -4  15   8      361.28      326.55     25.91 o 
  -3  15   8      398.69      440.63     41.61 o 
  -2  15   8        6.39       -5.27     16.22 o 
  -1  15   8        0.58      -11.23     13.44 o 
   0  15   8       74.55       90.62     29.61 o 
   1  15   8      203.35      221.22     37.04 o 
   2  15   8       84.06       61.38     26.87 o 
   3  15   8      180.74      185.06     26.94 o 
   4  15   8      208.45      198.15     29.23 o 
   5  15   8       71.36       44.93     24.50 o 
   6  15   8      123.89      137.96     27.83 o 
   7  15   8       76.24       70.61     32.76 o 
  -8  16   8        6.23        7.32     23.77 o 
  -7  16   8       10.33        7.61     17.75 o 
  -6  16   8       63.73       38.29     18.56 o 
  -5  16   8       68.88       84.83     20.24 o 
  -4  16   8      377.00      416.88     41.28 o 
  -3  16   8      841.12      850.19     59.94 o 
  -2  16   8      258.20      300.69     27.40 o 
  -1  16   8      409.53      379.12     57.54 o 
   0  16   8        0.18      -10.46     13.82 o 
   1  16   8      293.43      295.17     36.67 o 
   2  16   8       83.19       45.86     21.35 o 
   3  16   8       74.24       57.94     24.02 o 
   4  16   8        4.67        7.85     21.38 o 
   5  16   8      131.96      107.91     27.53 o 
   6  16   8        0.01      -16.37     24.25 o 
   7  16   8        0.48       10.93     31.10 o 
  -8  17   8        0.60       -1.41     30.94 o 
  -7  17   8       88.89       84.27     22.35 o 
  -6  17   8      262.21      210.34     25.82 o 
  -5  17   8       25.84       46.53     25.89 o 
  -4  17   8       17.51       34.14     20.52 o 
  -3  17   8       11.38       11.95     17.84 o 
  -2  17   8       28.14       43.33     22.16 o 
  -1  17   8        9.64      -13.57     18.40 o 
   0  17   8     1108.12     1055.70     57.39 o 
   1  17   8        0.04      -21.27     19.84 o 
   2  17   8        0.06       -6.03     19.90 o 
   3  17   8      179.59       97.27     26.54 o 
   4  17   8       53.73      -13.14     25.22 o 
   5  17   8      240.27      183.16     32.64 o 
   6  17   8        3.39      -11.12     24.82 o 
  -8  18   8       26.55       16.35     34.71 o 
  -7  18   8        6.86      -10.82     28.47 o 
  -6  18   8       41.31       72.11     21.15 o 
  -5  18   8        6.09      -37.00     27.74 o 
  -4  18   8      465.19      475.23     48.35 o 
  -3  18   8       42.37       -4.74     28.01 o 
  -2  18   8     1083.46     1207.30    100.66 o 
  -1  18   8      320.27      273.88     26.88 o 
   0  18   8       32.65       75.98     19.74 o 
   1  18   8        1.45       17.67     20.64 o 
   2  18   8      152.81      127.13     26.73 o 
   3  18   8        0.81       -3.15     21.16 o 
   4  18   8      155.87       97.04     27.59 o 
   5  18   8       45.74        3.81     24.97 o 
   6  18   8       21.10       -0.12     26.29 o 
  -7  19   8        7.01        5.90     38.19 o 
  -6  19   8       81.06      117.25     28.91 o 
  -5  19   8       49.17       23.54     28.16 o 
  -4  19   8      106.41      115.63     27.70 o 
  -3  19   8      326.08      373.86     49.83 o 
  -2  19   8       94.39       98.04     21.92 o 
  -1  19   8      257.90      292.16     27.14 o 
   0  19   8       13.09       27.21     17.46 o 
   1  19   8        9.17      -27.36     18.24 o 
   2  19   8      149.92      104.67     27.91 o 
   3  19   8       45.60       29.68     22.74 o 
   4  19   8       31.93       50.31     40.17 o 
   5  19   8       43.66       16.77     26.50 o 
   6  19   8        6.33       15.88     32.60 o 
  -7  20   8       46.92       -8.01     57.20 o 
  -6  20   8      407.51      426.25     75.51 o 
  -5  20   8       84.34       75.10     28.30 o 
  -4  20   8        8.52       -5.09     21.74 o 
  -3  20   8      160.58      149.82     24.89 o 
  -2  20   8       81.67       63.36     21.11 o 
  -1  20   8      260.37      244.78     26.67 o 
   0  20   8      142.80      139.54     26.46 o 
   1  20   8      193.69      190.13     28.78 o 
   2  20   8      168.04      204.19     32.22 o 
   3  20   8       24.44       58.77     26.16 o 
   4  20   8        0.14       -5.16     23.46 o 
   5  20   8        3.62       -3.66     25.90 o 
  -6  21   8       65.97       45.31     28.12 o 
  -5  21   8       29.91       35.66     24.62 o 
  -4  21   8        1.65      -27.04     28.24 o 
  -3  21   8      181.95      175.30     26.66 o 
  -2  21   8        7.17        7.06     20.48 o 
  -1  21   8       76.78       55.34     20.48 o 
   0  21   8      119.42      115.22     34.06 o 
   1  21   8       62.01       67.87     24.57 o 
   2  21   8       76.10       88.31     30.69 o 
   3  21   8      126.69      150.02     31.13 o 
   4  21   8      105.40       80.08     29.70 o 
   5  21   8      135.63      197.40     36.52 o 
  -6  22   8        0.15       -9.04     66.36 o 
  -5  22   8       76.31       90.65     28.14 o 
  -4  22   8        3.65        1.66     20.31 o 
  -3  22   8       36.41       38.10     21.70 o 
  -2  22   8       11.18       39.51     20.43 o 
  -1  22   8       87.63       64.16     20.78 o 
   0  22   8      200.14      193.27     40.47 o 
   1  22   8      139.42      128.31     28.55 o 
   2  22   8       23.78       -9.43     22.82 o 
   3  22   8       34.59       15.95     26.17 o 
   4  22   8        0.39      -20.68     31.30 o 
  -5  23   8        4.38       15.58     25.54 o 
  -4  23   8       10.40       25.58     26.33 o 
  -3  23   8        6.30      -20.30     20.31 o 
  -2  23   8        0.00       13.59     19.78 o 
  -1  23   8        6.08        1.80     18.79 o 
   0  23   8      114.88       89.42     27.47 o 
   1  23   8        6.39       -7.12     25.95 o 
   2  23   8       51.94       49.37     27.09 o 
   3  23   8        7.20        9.07     28.33 o 
  -4  24   8       30.50        8.50     49.46 o 
  -3  24   8       18.02        6.33     23.82 o 
  -2  24   8       53.65       64.86     23.09 o 
  -1  24   8       62.29      101.07     29.22 o 
   0  24   8        2.13       39.37     25.69 o 
   1  24   8       22.09       16.12     27.48 o 
   2  24   8      123.78      107.03     31.23 o 
  -3  25   8        3.77       -6.13     24.37 o 
  -2  25   8        2.47      -10.18     22.51 o 
  -1  25   8       52.26      110.00     28.14 o 
   0  25   8       16.02       46.89     27.47 o 
   1  25   8        2.49       14.99     37.18 o 
  -9   0   9      214.95      271.69     47.59 o 
  -7   0   9       93.35      111.13     25.08 o 
  -5   0   9      604.53      657.07     81.23 o 
  -3   0   9      766.93      689.10     31.87 o 
  -1   0   9      109.06      152.35     16.18 o 
   1   0   9      307.70      269.45     20.49 o 
   3   0   9       34.12       21.48     12.47 o 
   5   0   9       20.55        0.74     24.73 o 
   7   0   9        0.21       28.60     45.76 o 
   9   0   9      134.85      132.71     66.36 o 
 -10   1   9      249.13      245.48     29.61 o 
  -9   1   9        8.98       26.33     17.57 o 
  -8   1   9       33.65       34.45     16.97 o 
  -7   1   9     1584.80     1488.82     54.19 o 
  -6   1   9        2.83        1.47     11.70 o 
  -5   1   9       13.25       10.30     11.21 o 
  -4   1   9       13.17       -3.98      8.00 o 
  -3   1   9       88.76      122.11     11.48 o 
  -2   1   9      279.90      317.09     36.50 o 
  -1   1   9       77.46      117.15     11.60 o 
   0   1   9      298.28      338.75     15.45 o 
   1   1   9       29.11       29.45      8.08 o 
   2   1   9      549.27      529.41     19.21 o 
   3   1   9        3.53      -12.71      8.48 o 
   4   1   9        3.73       -5.91     13.17 o 
   5   1   9       37.16       10.74     17.66 o 
   6   1   9       66.65       32.40     24.20 o 
   7   1   9       31.93       -6.86     31.55 o 
   8   1   9      240.13      154.54     45.11 o 
   9   1   9      150.68      156.68     64.07 o 
 -10   2   9        1.62       23.23     21.75 o 
  -9   2   9       40.78       56.41     21.89 o 
  -8   2   9       89.56       51.94     18.94 o 
  -7   2   9        3.12      -21.37     14.24 o 
  -6   2   9     1350.24     1268.60     38.32 o 
  -5   2   9      364.05      333.75     21.70 o 
  -4   2   9     1696.53     1503.45     41.49 o 
  -3   2   9     3495.55     3598.53     71.36 o 
  -2   2   9     2888.66     3425.51     67.21 o 
  -1   2   9      286.80      297.69     15.06 o 
   0   2   9     1093.39     1113.68     28.05 o 
   1   2   9     3687.99     3421.87     66.44 o 
   2   2   9     1538.01     1480.79     34.81 o 
   3   2   9      946.80      895.84     29.19 o 
   4   2   9       16.25       19.12     14.12 o 
   5   2   9       45.54       30.66     22.44 o 
   6   2   9       14.35      -28.26     18.84 o 
   7   2   9       10.60       11.43     24.52 o 
   8   2   9      362.23      271.57     69.79 o 
   9   2   9       28.36      112.00     45.77 o 
 -10   3   9        9.30        8.91     21.02 o 
  -9   3   9       14.00      -25.51     17.01 o 
  -8   3   9       43.60       58.86     20.39 o 
  -7   3   9       33.97       12.58     14.69 o 
  -6   3   9      786.99      770.93     29.75 o 
  -5   3   9      930.51      978.38     31.12 o 
  -4   3   9       57.21       57.80     11.33 o 
  -3   3   9     1322.77     1263.85     32.60 o 
  -2   3   9      717.98      676.93     21.01 o 
  -1   3   9      385.78      412.24     16.71 o 
   0   3   9      223.20      258.80     13.75 o 
   1   3   9      113.28      145.22     14.06 o 
   2   3   9       98.74      102.86     10.73 o 
   3   3   9       76.35      100.84     12.88 o 
   4   3   9        3.41      -14.47     16.01 o 
   5   3   9        1.95      -26.02     17.64 o 
   6   3   9        5.24        1.05     24.56 o 
   7   3   9       40.26       61.73     26.76 o 
   8   3   9        0.12       64.16     38.81 o 
   9   3   9       21.01       25.88     54.92 o 
 -10   4   9        0.05        7.83     27.73 o 
  -9   4   9      126.13       83.01     20.41 o 
  -8   4   9        5.08      -20.41     13.60 o 
  -7   4   9      264.82      246.09     24.86 o 
  -6   4   9        4.26       -4.63     13.84 o 
  -5   4   9      708.95      725.23     26.59 o 
  -4   4   9      830.05      882.96     27.44 o 
  -3   4   9     2305.87     2501.07     53.83 o 
  -2   4   9      533.67      394.38     21.01 o 
  -1   4   9      347.81      415.94     22.94 o 
   0   4   9     2275.98     2339.83     48.59 o 
   1   4   9     1110.14     1055.99     27.28 o 
   2   4   9       58.40       53.96      9.27 o 
   3   4   9      431.48      465.84     25.15 o 
   4   4   9      424.15      323.96     30.25 o 
   5   4   9      714.93      722.08     78.24 o 
   6   4   9       70.18       47.90     25.82 o 
   7   4   9        2.81       27.58     26.82 o 
   8   4   9       14.56       34.86     28.60 o 
   9   4   9        0.12       61.69     42.47 o 
 -10   5   9       87.62      122.95     28.96 o 
  -9   5   9      130.33      146.64     24.02 o 
  -8   5   9      230.58      192.05     23.41 o 
  -7   5   9       34.62       44.39     19.24 o 
  -6   5   9      363.42      355.87     51.03 o 
  -5   5   9     2363.83     2349.92     62.15 o 
  -4   5   9      199.42      206.41     17.74 o 
  -3   5   9        0.86       -7.90      7.51 o 
  -2   5   9      477.46      438.20     25.58 o 
  -1   5   9      419.44      490.68     17.94 o 
   0   5   9      101.09      128.75     10.83 o 
   1   5   9      126.48      136.77     11.39 o 
   2   5   9      303.74      314.09     17.70 o 
   3   5   9        0.08       26.86     12.55 o 
   4   5   9      177.97      213.15     30.38 o 
   5   5   9      245.35      234.22     38.49 o 
   6   5   9        6.12       -3.10     22.35 o 
   7   5   9       72.57       48.64     29.37 o 
   8   5   9        4.47       44.58     29.76 o 
 -10   6   9        0.08       45.42     26.20 o 
  -9   6   9      314.12      388.37     31.79 o 
  -8   6   9      179.22      149.61     22.57 o 
  -7   6   9     2326.44     2228.60     84.78 o 
  -6   6   9     2489.64     2445.47     79.00 o 
  -5   6   9     3787.73     3710.92     87.85 o 
  -4   6   9       62.27       56.39     12.96 o 
  -3   6   9       83.16       89.74     13.03 o 
  -2   6   9     1099.46     1144.10     29.50 o 
  -1   6   9       72.20       80.76      9.41 o 
   0   6   9     1605.48     1605.47     36.63 o 
   1   6   9       94.66      110.90     10.75 o 
   2   6   9      373.09      332.81     22.35 o 
   3   6   9      559.64      519.53     45.25 o 
   4   6   9      346.28      331.78     24.77 o 
   5   6   9       65.46       65.85     23.59 o 
   6   6   9       27.75       30.70     35.64 o 
   7   6   9        5.55       40.48     28.02 o 
   8   6   9       29.96       91.55     42.34 o 
 -10   7   9      663.77      766.57     51.15 o 
  -9   7   9        0.03      -19.18     16.44 o 
  -8   7   9       33.54       51.70     21.76 o 
  -7   7   9       78.06      113.36     21.00 o 
  -6   7   9     1546.17     1609.53     51.60 o 
  -5   7   9      561.15      570.89     30.28 o 
  -4   7   9      828.79      805.11     31.09 o 
  -3   7   9     2748.92     2817.28     67.52 o 
  -2   7   9        0.21      -12.44      8.29 o 
  -1   7   9      142.22      146.10     11.48 o 
   0   7   9      766.47      767.28     22.56 o 
   1   7   9      811.57      833.46     27.37 o 
   2   7   9      153.73      141.48     16.52 o 
   3   7   9      104.46      139.18     18.13 o 
   4   7   9     1141.71     1090.65     65.99 o 
   5   7   9      345.54      344.72     36.31 o 
   6   7   9       38.56       38.17     25.88 o 
   7   7   9      114.26      173.58     45.77 o 
   8   7   9      377.47      365.94     69.34 o 
 -10   8   9       28.23       65.09     26.73 o 
  -9   8   9       63.89       60.56     21.08 o 
  -8   8   9      161.14      142.09     22.53 o 
  -7   8   9      447.80      419.56     30.01 o 
  -6   8   9     1367.55     1332.56     76.40 o 
  -5   8   9      207.57      233.82     21.78 o 
  -4   8   9     4368.53     4246.74     96.15 o 
  -3   8   9       65.58       65.24     12.98 o 
  -2   8   9       46.42       53.97     13.54 o 
  -1   8   9      191.74      208.72     15.22 o 
   0   8   9     1855.76     1833.38     45.92 o 
   1   8   9       31.72       12.67      9.79 o 
   2   8   9      730.10      743.48     31.54 o 
   3   8   9      133.93      137.13     18.39 o 
   4   8   9        0.36       15.91     15.57 o 
   5   8   9      454.66      477.03     41.60 o 
   6   8   9        3.91        9.18     24.89 o 
   7   8   9        4.63       71.49     31.03 o 
   8   8   9      296.84      387.24     55.95 o 
 -10   9   9      393.52      361.19     39.56 o 
  -9   9   9      150.72      188.15     30.79 o 
  -8   9   9       19.84       17.86     17.94 o 
  -7   9   9      448.20      476.45     42.73 o 
  -6   9   9     3043.16     3014.38     78.96 o 
  -5   9   9      801.60      875.64     35.92 o 
  -4   9   9      206.69      253.53     22.84 o 
  -3   9   9       35.32       43.63     12.96 o 
  -2   9   9     1327.39     1290.22     43.22 o 
  -1   9   9      435.81      417.59     20.44 o 
   0   9   9       71.99       52.46     14.86 o 
   1   9   9        4.78        0.11      9.60 o 
   2   9   9      118.73      131.96     17.36 o 
   3   9   9       43.82       57.72     15.78 o 
   4   9   9      597.69      624.22     34.30 o 
   5   9   9        8.98       21.29     23.64 o 
   6   9   9        1.14       -7.99     24.18 o 
   7   9   9      114.63      127.25     43.21 o 
   8   9   9      143.32      182.80     38.66 o 
 -10  10   9      186.42      253.65     35.93 o 
  -9  10   9       58.01       63.90     25.25 o 
  -8  10   9       18.87       13.37     17.61 o 
  -7  10   9     1113.42     1044.75     42.92 o 
  -6  10   9      431.35      504.47     32.06 o 
  -5  10   9      118.12      124.15     20.02 o 
  -4  10   9       16.48        7.23     13.17 o 
  -3  10   9      612.88      546.04     44.47 o 
  -2  10   9     1658.40     1654.44     45.80 o 
  -1  10   9        2.67      -11.15     14.86 o 
   0  10   9      392.61      418.73     31.87 o 
   1  10   9       19.23       10.91     11.97 o 
   2  10   9        0.01      -17.23     11.49 o 
   3  10   9      667.59      678.40     33.45 o 
   4  10   9      601.48      645.13     68.03 o 
   5  10   9      471.62      462.09     41.09 o 
   6  10   9      154.99      140.35     31.81 o 
   7  10   9       20.12       32.16     29.47 o 
   8  10   9       34.91      151.03     38.19 o 
  -9  11   9       42.24       41.79     25.84 o 
  -8  11   9        0.23      -14.23     15.49 o 
  -7  11   9      229.41      221.12     24.69 o 
  -6  11   9      189.96      197.39     23.56 o 
  -5  11   9       91.26       90.73     19.66 o 
  -4  11   9      719.58      751.26     33.05 o 
  -3  11   9      819.57      862.95     32.87 o 
  -2  11   9      320.32      334.85     21.58 o 
  -1  11   9      959.04      964.69     37.02 o 
   0  11   9      448.43      446.81     55.48 o 
   1  11   9      204.95      249.27     34.68 o 
   2  11   9      232.11      217.22     21.44 o 
   3  11   9      319.40      303.21     25.85 o 
   4  11   9       18.46       12.16     17.10 o 
   5  11   9        6.72      -21.90     16.38 o 
   6  11   9      110.51       88.40     30.94 o 
   7  11   9       26.32       31.92     28.88 o 
   8  11   9       23.45       57.17     39.89 o 
  -9  12   9        1.05       -8.44     22.78 o 
  -8  12   9       82.28      107.03     22.79 o 
  -7  12   9       47.72       55.62     19.38 o 
  -6  12   9      438.07      427.34     34.95 o 
  -5  12   9      432.24      482.88     30.87 o 
  -4  12   9     3797.76     3736.68     89.28 o 
  -3  12   9      638.68      668.72     30.04 o 
  -2  12   9      718.33      756.14     35.03 o 
  -1  12   9      290.25      301.33     23.93 o 
   0  12   9      590.00      580.50     28.53 o 
   1  12   9     1320.77     1378.67     53.24 o 
   2  12   9       59.76       25.72     18.12 o 
   3  12   9       19.39       17.24     16.05 o 
   4  12   9       73.99       68.07     20.43 o 
   5  12   9       36.96       75.89     22.15 o 
   6  12   9       58.76       22.75     32.58 o 
   7  12   9       18.95      -45.13     40.04 o 
  -9  13   9      187.48      198.27     32.61 o 
  -8  13   9        1.10        2.46     17.85 o 
  -7  13   9      184.55      248.95     26.66 o 
  -6  13   9      533.32      470.86     32.39 o 
  -5  13   9      269.58      284.95     25.88 o 
  -4  13   9     1958.52     1995.65     57.54 o 
  -3  13   9      352.92      429.90     31.72 o 
  -2  13   9      941.89      963.02     39.26 o 
  -1  13   9      115.75       98.30     23.75 o 
   0  13   9       52.81       58.46     19.78 o 
   1  13   9      321.40      354.53     31.79 o 
   2  13   9      299.30      268.73     28.16 o 
   3  13   9        0.39       -5.48     18.37 o 
   4  13   9      181.44      197.99     31.84 o 
   5  13   9       79.78      106.63     27.10 o 
   6  13   9      182.69      175.60     42.47 o 
   7  13   9       59.34       12.12     35.48 o 
  -9  14   9       22.12       15.41     25.22 o 
  -8  14   9      158.09      147.22     29.95 o 
  -7  14   9      165.59      181.93     24.81 o 
  -6  14   9      112.13      125.06     22.21 o 
  -5  14   9       14.36       -7.31     16.13 o 
  -4  14   9       16.54       30.81     16.97 o 
  -3  14   9     3886.13     3848.01    129.46 o 
  -2  14   9       96.06      112.21     20.57 o 
  -1  14   9       65.33       58.36     21.47 o 
   0  14   9      115.51      122.07     22.39 o 
   1  14   9     1050.79     1012.75     46.86 o 
   2  14   9      127.14      138.47     44.23 o 
   3  14   9       87.83       59.85     21.89 o 
   4  14   9       54.48       45.61     23.44 o 
   5  14   9      104.89      187.04     37.62 o 
   6  14   9       58.64      -26.08     26.57 o 
   7  14   9        1.61       37.96     32.07 o 
  -8  15   9      229.67      181.95     31.85 o 
  -7  15   9      233.22      284.95     28.40 o 
  -6  15   9        7.69      -15.42     16.96 o 
  -5  15   9      340.94      393.17     29.70 o 
  -4  15   9      641.74      678.40     39.24 o 
  -3  15   9      230.98      238.80     26.56 o 
  -2  15   9        8.44      -23.75     15.84 o 
  -1  15   9       94.95      120.11     20.53 o 
   0  15   9      722.05      806.20     54.65 o 
   1  15   9        8.03       31.41     18.99 o 
   2  15   9      734.91      794.61     47.58 o 
   3  15   9       12.90        8.72     20.44 o 
   4  15   9        9.89        4.52     21.97 o 
   5  15   9        1.91      -21.40     20.98 o 
   6  15   9       18.79      -19.88     36.61 o 
   7  15   9       28.02       21.57     32.93 o 
  -8  16   9       65.65       80.75     27.71 o 
  -7  16   9      154.43      141.50     24.49 o 
  -6  16   9      576.06      523.10     49.16 o 
  -5  16   9      240.88      254.94     26.44 o 
  -4  16   9      296.29      278.41     29.30 o 
  -3  16   9       69.95       85.19     34.68 o 
  -2  16   9      245.70      245.09     26.95 o 
  -1  16   9        0.83      -21.99     15.22 o 
   0  16   9      291.87      284.58     42.67 o 
   1  16   9      787.29      806.94     45.75 o 
   2  16   9       15.62       15.30     20.24 o 
   3  16   9        2.21      -27.25     18.17 o 
   4  16   9        0.44      -11.61     21.71 o 
   5  16   9       33.03       23.10     25.24 o 
   6  16   9      157.91      137.13     31.21 o 
  -8  17   9        0.26       -1.00     24.88 o 
  -7  17   9       73.07       50.00     22.25 o 
  -6  17   9      163.81      203.51     26.29 o 
  -5  17   9      193.44      159.12     33.69 o 
  -4  17   9        6.06      -25.39     16.92 o 
  -3  17   9        5.16      -19.51     17.52 o 
  -2  17   9       86.76       77.61     22.09 o 
  -1  17   9      532.82      473.32     37.36 o 
   0  17   9      402.65      391.13     35.35 o 
   1  17   9      343.72      284.66     31.70 o 
   2  17   9      517.05      357.69     47.10 o 
   3  17   9       15.38        7.46     21.53 o 
   4  17   9        0.78      -28.61     19.08 o 
   5  17   9      179.20      169.42     32.30 o 
   6  17   9       15.58       10.64     25.52 o 
  -7  18   9        4.65      -16.71     18.06 o 
  -6  18   9        0.01      -27.38     18.25 o 
  -5  18   9      184.78      187.23     27.78 o 
  -4  18   9        0.24       -9.79     19.19 o 
  -3  18   9        0.01      -18.89     32.04 o 
  -2  18   9      644.04      517.01     50.94 o 
  -1  18   9      460.77      484.72     44.95 o 
   0  18   9      461.95      449.19     37.37 o 
   1  18   9       15.86       30.98     22.15 o 
   2  18   9      201.52      241.63     31.05 o 
   3  18   9       38.72      -30.96     20.64 o 
   4  18   9       74.16       80.19     26.82 o 
   5  18   9       34.16       58.18     28.37 o 
   6  18   9       31.16        7.83     26.78 o 
  -7  19   9        1.09      -18.75     36.30 o 
  -6  19   9       28.58      -17.59     21.28 o 
  -5  19   9       20.20       31.99     22.51 o 
  -4  19   9       63.37       28.55     22.86 o 
  -3  19   9      619.08      539.39     42.78 o 
  -2  19   9      267.30      222.09     30.82 o 
  -1  19   9        0.11        3.73     17.66 o 
   0  19   9       12.78       11.96     21.31 o 
   1  19   9      173.12      143.29     27.35 o 
   2  19   9        3.53       12.13     22.11 o 
   3  19   9       40.85       54.80     26.19 o 
   4  19   9        5.89      -14.32     22.85 o 
   5  19   9        0.11       -8.31     26.30 o 
  -6  20   9       53.42       16.52     27.31 o 
  -5  20   9      377.34      331.06     39.63 o 
  -4  20   9        7.72      -22.37     23.10 o 
  -3  20   9      198.65      227.82     32.97 o 
  -2  20   9      207.62      228.13     43.76 o 
  -1  20   9      306.33      289.68     34.51 o 
   0  20   9        5.58       16.08     22.64 o 
   1  20   9       65.76       19.16     21.72 o 
   2  20   9        3.52      -17.03     24.24 o 
   3  20   9       89.35       76.94     31.75 o 
   4  20   9       23.49       12.18     25.27 o 
   5  20   9        3.64       -9.83     25.52 o 
  -6  21   9       98.21       98.48     37.46 o 
  -5  21   9      130.10      185.28     34.18 o 
  -4  21   9        0.03       -4.83     24.21 o 
  -3  21   9        1.10        3.31     20.64 o 
  -2  21   9      206.70      141.22     27.25 o 
  -1  21   9       17.79       26.25     19.54 o 
   0  21   9        5.23      -14.11     21.04 o 
   1  21   9       67.69       58.52     25.31 o 
   2  21   9        0.03       -8.32     22.91 o 
   3  21   9        4.43      -30.29     22.82 o 
   4  21   9        0.49       11.99     24.80 o 
  -5  22   9        1.32      -31.85     21.28 o 
  -4  22   9       24.42       36.80     22.91 o 
  -3  22   9        3.77        4.89     19.81 o 
  -2  22   9       20.86       26.75     20.73 o 
  -1  22   9        5.59       18.89     22.74 o 
   0  22   9       25.62       35.97     26.85 o 
   1  22   9        3.31       -3.17     23.48 o 
   2  22   9       11.86       -8.62     23.56 o 
   3  22   9        0.04      -12.76     24.22 o 
  -4  23   9        2.84      -15.29     30.55 o 
  -3  23   9       64.85       23.26     21.94 o 
  -2  23   9       31.38       44.40     23.36 o 
  -1  23   9       38.61        4.69     24.21 o 
   0  23   9        3.55       21.40     25.49 o 
   1  23   9        5.96       12.55     25.64 o 
   2  23   9       53.71       64.35     28.28 o 
   3  23   9       22.37       14.68     29.44 o 
  -3  24   9       79.33       64.39     25.29 o 
  -2  24   9      357.32      300.32     32.62 o 
  -1  24   9       19.40       40.34     26.02 o 
   0  24   9       26.87       61.61     27.08 o 
   1  24   9        2.55        0.13     24.27 o 
   2  24   9       17.58       15.61     26.76 o 
  -1  25   9       34.53       24.83     26.88 o 
 -10   0  10       82.31       79.13     46.91 o 
  -8   0  10      168.40      166.11     50.91 o 
  -6   0  10     8910.42     8558.46    274.19 o 
  -4   0  10     1372.40     1344.69     51.27 o 
  -2   0  10     4510.35     4616.49    124.05 o 
   0   0  10     6274.58     6924.87    176.53 o 
   2   0  10      346.61      372.72     25.16 o 
   4   0  10      424.23      421.11     41.16 o 
   6   0  10      179.18      104.11     51.48 o 
   8   0  10       16.99       49.19     54.92 o 
 -10   1  10       79.69      111.36     27.85 o 
  -9   1  10      551.93      488.18     38.51 o 
  -8   1  10      206.61      136.79     22.39 o 
  -7   1  10       97.85      105.74     20.84 o 
  -6   1  10       13.76       12.71     15.18 o 
  -5   1  10     1313.29     1281.47     37.03 o 
  -4   1  10       22.57       19.99      9.79 o 
  -3   1  10       23.82       24.97      8.78 o 
  -2   1  10     1439.79     1521.66     36.53 o 
  -1   1  10      241.26      267.68     15.00 o 
   0   1  10     6880.04     7098.57    127.55 o 
   1   1  10      421.34      423.16     18.25 o 
   2   1  10        0.44        1.63      8.50 o 
   3   1  10       62.96       39.87     13.86 o 
   4   1  10     1164.85     1049.85     41.85 o 
   5   1  10       28.93       17.10     22.69 o 
   6   1  10      114.99       91.98     36.80 o 
   7   1  10       12.17      -19.25     29.52 o 
   8   1  10       36.42      -34.40     34.03 o 
 -10   2  10      441.92      548.85     74.14 o 
  -9   2  10      137.04      124.05     26.19 o 
  -8   2  10       17.37        1.10     17.24 o 
  -7   2  10        0.04      -18.48     12.32 o 
  -6   2  10      775.43      567.11     45.68 o 
  -5   2  10       26.93       19.40     12.57 o 
  -4   2  10        0.47      -12.56      8.38 o 
  -3   2  10      419.82      436.57     23.55 o 
  -2   2  10      971.20      882.91     25.50 o 
  -1   2  10        9.18       -0.48      7.80 o 
   0   2  10     1483.05     1483.62     35.46 o 
   1   2  10     1638.75     1706.14     39.39 o 
   2   2  10       30.33       26.02      9.01 o 
   3   2  10       50.02       64.71     12.89 o 
   4   2  10       81.33      107.03     23.23 o 
   5   2  10      251.53      223.58     45.96 o 
   6   2  10       23.96       -8.17     22.86 o 
   7   2  10        0.82       -5.62     30.95 o 
   8   2  10        2.91      -29.17     32.36 o 
 -10   3  10        4.47        8.87     19.69 o 
  -9   3  10       33.64       32.59     18.85 o 
  -8   3  10      372.35      395.03     31.27 o 
  -7   3  10       93.32       80.60     19.33 o 
  -6   3  10      126.61      100.53     18.48 o 
  -5   3  10     1282.88     1268.38     40.00 o 
  -4   3  10      134.11      140.08     13.93 o 
  -3   3  10      226.92      214.40     14.50 o 
  -2   3  10      171.13      206.99     19.28 o 
  -1   3  10        0.12      -10.16      7.44 o 
   0   3  10     7677.48     7956.85    141.76 o 
   1   3  10       76.16       87.03     11.00 o 
   2   3  10      985.02      995.30     27.69 o 
   3   3  10      177.16      228.97     24.11 o 
   4   3  10       36.91       37.11     23.61 o 
   5   3  10      284.38      295.45     33.86 o 
   6   3  10        0.04       -7.02     23.17 o 
   7   3  10       14.60      -27.19     31.07 o 
   8   3  10      267.70      244.39     51.14 o 
 -10   4  10      130.08      132.33     25.97 o 
  -9   4  10      455.60      448.93     53.13 o 
  -8   4  10       11.43       -0.09     16.21 o 
  -7   4  10       57.59       73.55     18.85 o 
  -6   4  10       98.13       82.62     19.18 o 
  -5   4  10       18.34       10.13     12.87 o 
  -4   4  10      375.34      357.34     23.30 o 
  -3   4  10       87.33      101.76     11.68 o 
  -2   4  10      111.50      144.74     12.28 o 
  -1   4  10     1287.48     1247.38     31.66 o 
   0   4  10      287.78      381.63     23.52 o 
   1   4  10     1918.75     1918.15     42.88 o 
   2   4  10      400.63      441.05     20.81 o 
   3   4  10     1101.57      986.80     36.79 o 
   4   4  10        5.93       13.60     19.24 o 
   5   4  10       77.38       34.79     22.74 o 
   6   4  10       67.95       36.35     25.39 o 
   7   4  10       68.73       57.60     28.65 o 
   8   4  10       20.75      105.78     44.08 o 
 -10   5  10      105.11       90.79     24.51 o 
  -9   5  10       25.78        8.51     17.91 o 
  -8   5  10      171.15      151.01     23.30 o 
  -7   5  10      135.19      120.92     23.03 o 
  -6   5  10       20.88       25.96     16.80 o 
  -5   5  10      511.00      536.33     29.65 o 
  -4   5  10     1041.52     1044.70     40.43 o 
  -3   5  10      384.26      389.74     22.50 o 
  -2   5  10      689.55      705.14     22.51 o 
  -1   5  10      719.77      716.56     22.45 o 
   0   5  10        1.64        3.30      7.69 o 
   1   5  10      253.59      311.13     16.80 o 
   2   5  10        0.29       17.20     12.32 o 
   3   5  10      481.31      470.00     28.34 o 
   4   5  10        1.79       15.54     19.40 o 
   5   5  10      664.97      662.59     45.27 o 
   6   5  10       26.62      -19.62     22.49 o 
   7   5  10       73.35       45.12     28.68 o 
   8   5  10        0.62       -5.72     37.21 o 
 -10   6  10       10.71       23.00     24.68 o 
  -9   6  10       30.11       29.88     19.49 o 
  -8   6  10        0.04      -20.47     14.96 o 
  -7   6  10      340.53      328.87     27.25 o 
  -6   6  10      842.75      810.58     55.66 o 
  -5   6  10     1950.68     1927.34     55.99 o 
  -4   6  10        5.05      -12.30     10.84 o 
  -3   6  10     4873.69     4796.26    103.40 o 
  -2   6  10      158.72      184.75     19.97 o 
  -1   6  10      609.41      649.93     21.40 o 
   0   6  10       19.16       19.87      8.29 o 
   1   6  10      184.39      184.89     20.66 o 
   2   6  10        1.02      -15.58     10.39 o 
   3   6  10      247.84      214.84     20.83 o 
   4   6  10        2.48       -7.29     17.61 o 
   5   6  10       18.59       17.12     22.51 o 
   6   6  10      109.59       97.66     34.07 o 
   7   6  10       24.05       39.86     29.62 o 
   8   6  10        0.00       62.35     34.65 o 
 -10   7  10       76.26      138.10     31.52 o 
  -9   7  10       37.81       51.83     21.00 o 
  -8   7  10       28.39       14.12     17.67 o 
  -7   7  10      700.64      685.98     50.75 o 
  -6   7  10       35.75       59.23     19.13 o 
  -5   7  10      452.45      515.26     29.74 o 
  -4   7  10       52.09       43.46     14.35 o 
  -3   7  10     1849.76     1834.29     56.45 o 
  -2   7  10       15.03        1.91     10.45 o 
  -1   7  10        3.06       23.08     14.85 o 
   0   7  10      214.98      247.52     16.84 o 
   1   7  10      160.43      191.09     19.12 o 
   2   7  10       17.02       12.05     12.97 o 
   3   7  10      112.57       81.77     17.83 o 
   4   7  10       24.98       17.57     15.83 o 
   5   7  10       29.21       32.33     31.75 o 
   6   7  10       28.52      -23.71     25.15 o 
   7   7  10        8.05       57.08     30.37 o 
   8   7  10       78.62      118.60     36.52 o 
 -10   8  10       23.81       21.92     25.62 o 
  -9   8  10      125.41      108.27     23.05 o 
  -8   8  10        7.51       16.60     17.89 o 
  -7   8  10       55.92       33.40     18.23 o 
  -6   8  10     1075.55      966.89     40.45 o 
  -5   8  10     1922.76     1802.39     54.52 o 
  -4   8  10        0.02       22.22     13.52 o 
  -3   8  10      121.26      129.28     19.32 o 
  -2   8  10      828.85      879.77     30.71 o 
  -1   8  10      717.36      668.44     25.04 o 
   0   8  10      103.88      129.91     16.84 o 
   1   8  10       10.57        1.60     10.13 o 
   2   8  10      473.31      426.48     26.38 o 
   3   8  10       62.03       69.87     17.06 o 
   4   8  10      664.63      595.66     59.50 o 
   5   8  10       59.70       30.49     26.25 o 
   6   8  10        4.10      -18.44     23.90 o 
   7   8  10      163.10      157.74     36.11 o 
   8   8  10       98.14      162.69     38.52 o 
 -10   9  10       29.14       57.93     27.50 o 
  -9   9  10       83.01       96.42     23.89 o 
  -8   9  10      132.61      125.37     23.78 o 
  -7   9  10        7.95       -1.26     16.79 o 
  -6   9  10      137.23      120.64     21.45 o 
  -5   9  10     2280.82     2284.22     63.96 o 
  -4   9  10     2658.46     2678.81     69.09 o 
  -3   9  10       65.53       59.37     14.60 o 
  -2   9  10      313.21      385.57     22.41 o 
  -1   9  10      721.39      767.18     42.11 o 
   0   9  10     2713.63     2689.49     71.89 o 
   1   9  10      254.80      253.86     24.93 o 
   2   9  10      596.09      559.18     41.21 o 
   3   9  10      148.56      171.26     21.14 o 
   4   9  10        0.86       -8.67     16.19 o 
   5   9  10       12.43       -7.23     23.55 o 
   6   9  10       29.96       62.15     29.70 o 
   7   9  10       15.38       64.62     31.23 o 
   8   9  10       28.49       56.91     33.90 o 
  -9  10  10      194.07      192.36     27.70 o 
  -8  10  10       56.78       86.96     23.34 o 
  -7  10  10       23.55       -1.49     16.38 o 
  -6  10  10     1472.21     1483.87     50.67 o 
  -5  10  10       30.23       45.43     18.19 o 
  -4  10  10     2405.19     2449.68     99.01 o 
  -3  10  10      761.66      816.93     31.84 o 
  -2  10  10     1092.45     1073.22     52.87 o 
  -1  10  10      564.75      535.30     32.86 o 
   0  10  10      699.05      673.42     48.42 o 
   1  10  10      740.14      765.57     37.97 o 
   2  10  10      213.73      211.94     24.97 o 
   3  10  10      484.97      510.27     31.54 o 
   4  10  10        4.54       22.38     18.41 o 
   5  10  10       26.36       -4.19     22.75 o 
   6  10  10      269.88      267.04     38.36 o 
   7  10  10      178.29      119.36     56.00 o 
  -9  11  10       94.70       77.48     27.51 o 
  -8  11  10        0.24      -24.18     16.12 o 
  -7  11  10        9.83       16.64     17.52 o 
  -6  11  10      182.78      151.23     22.59 o 
  -5  11  10      440.39      481.71     44.51 o 
  -4  11  10      313.54      336.70     25.77 o 
  -3  11  10       34.48       28.44     14.63 o 
  -2  11  10       53.24       33.55     16.21 o 
  -1  11  10      214.23      195.00     21.30 o 
   0  11  10       42.54       11.15     14.40 o 
   1  11  10        2.58       -6.06     14.57 o 
   2  11  10        3.69       12.01     17.34 o 
   3  11  10       52.14       36.07     17.40 o 
   4  11  10      188.72      225.79     26.30 o 
   5  11  10      146.24      136.39     32.96 o 
   6  11  10        8.11       -0.75     49.44 o 
   7  11  10        4.86       16.82     29.92 o 
  -9  12  10        2.42       -5.13     24.59 o 
  -8  12  10      302.98      347.42     31.05 o 
  -7  12  10      212.44      226.55     25.91 o 
  -6  12  10       10.28       14.10     16.77 o 
  -5  12  10     2171.36     2071.18     61.33 o 
  -4  12  10        1.53        1.93     16.10 o 
  -3  12  10      366.54      400.80     50.70 o 
  -2  12  10      453.85      450.27     30.08 o 
  -1  12  10       40.32       35.58     16.28 o 
   0  12  10       65.50       66.77     27.62 o 
   1  12  10       31.80       -2.55     22.44 o 
   2  12  10        9.35       -5.55     28.81 o 
   3  12  10       10.63       -6.84     19.95 o 
   4  12  10        0.15      -20.16     16.40 o 
   5  12  10      182.21      162.83     32.20 o 
   6  12  10      102.26       89.79     31.69 o 
   7  12  10       85.42       99.94     43.66 o 
  -9  13  10        1.41       -3.59     23.08 o 
  -8  13  10       21.05       40.82     21.54 o 
  -7  13  10      103.90       79.29     21.14 o 
  -6  13  10      196.28      180.65     24.31 o 
  -5  13  10      386.19      339.64     29.04 o 
  -4  13  10     2093.66     2075.57     60.30 o 
  -3  13  10       69.61      108.00     22.00 o 
  -2  13  10      443.06      381.77     29.21 o 
  -1  13  10        4.88      -14.23     14.90 o 
   0  13  10       36.34       38.41     16.40 o 
   1  13  10       89.89       82.81     22.06 o 
   2  13  10      130.77      174.11     27.45 o 
   3  13  10        1.69      -20.12     17.67 o 
   4  13  10      143.54      168.24     33.18 o 
   5  13  10      103.68      125.45     27.84 o 
   6  13  10       15.01       18.46     32.76 o 
   7  13  10        2.69      -25.74     33.98 o 
  -8  14  10      136.47      167.22     29.04 o 
  -7  14  10        5.83       -2.49     17.49 o 
  -6  14  10      428.87      380.73     30.64 o 
  -5  14  10        8.97       -1.37     17.02 o 
  -4  14  10     1039.71     1063.79     47.25 o 
  -3  14  10        0.16       -6.07     17.51 o 
  -2  14  10      220.91      163.38     23.31 o 
  -1  14  10     1352.67     1304.34     47.99 o 
   0  14  10       29.68       29.14     17.50 o 
   1  14  10       10.43       24.67     20.42 o 
   2  14  10       51.12       66.96     21.54 o 
   3  14  10       14.31        0.11     19.55 o 
   4  14  10       19.83      -17.68     20.65 o 
   5  14  10        4.33       -8.81     22.43 o 
   6  14  10       49.76       19.94     35.48 o 
   7  14  10        0.80       30.59     32.36 o 
  -8  15  10      213.03      247.81     29.54 o 
  -7  15  10        0.11        7.67     18.72 o 
  -6  15  10        0.85       -8.03     16.45 o 
  -5  15  10       56.20       15.71     17.08 o 
  -4  15  10       17.84       25.44     20.20 o 
  -3  15  10      141.16      217.66     26.93 o 
  -2  15  10     1683.99     1700.03     58.14 o 
  -1  15  10      583.66      620.19     36.16 o 
   0  15  10       16.62        2.11     16.60 o 
   1  15  10      646.18      669.17     63.13 o 
   2  15  10        4.45       10.20     20.78 o 
   3  15  10       42.65       24.88     22.07 o 
   4  15  10       63.89       58.15     24.94 o 
   5  15  10      159.06      140.62     45.87 o 
   6  15  10        2.57      -10.30     35.59 o 
  -8  16  10      134.76      130.79     29.95 o 
  -7  16  10      171.00      187.83     26.65 o 
  -6  16  10       10.41       17.13     18.82 o 
  -5  16  10        1.34        4.98     20.08 o 
  -4  16  10      111.44      166.11     26.90 o 
  -3  16  10       11.10      -26.48     17.65 o 
  -2  16  10      509.87      369.78     30.56 o 
  -1  16  10      159.24      169.13     23.69 o 
   0  16  10      505.34      564.81     65.17 o 
   1  16  10       32.03       17.42     30.14 o 
   2  16  10      236.61      198.72     29.54 o 
   3  16  10       35.56       85.66     26.15 o 
   4  16  10        1.58       -4.20     22.49 o 
   5  16  10      140.04      140.10     31.09 o 
   6  16  10       67.61       93.81     42.07 o 
  -7  17  10      119.13      113.97     25.08 o 
  -6  17  10      115.85      134.68     27.72 o 
  -5  17  10        2.66        4.87     20.51 o 
  -4  17  10       29.10        9.49     21.30 o 
  -3  17  10       83.57       85.08     23.03 o 
  -2  17  10        7.55      -20.98     17.78 o 
  -1  17  10      191.94      148.49     28.97 o 
   0  17  10      203.24      224.38     29.70 o 
   1  17  10      437.82      467.77     42.10 o 
   2  17  10      107.11      143.23     27.13 o 
   3  17  10       11.97        4.59     20.82 o 
   4  17  10      149.83      157.74     30.07 o 
   5  17  10        0.01        9.54     25.61 o 
   6  17  10       20.89      -30.95     32.58 o 
  -7  18  10       18.61       43.35     25.46 o 
  -6  18  10       41.48        4.26     34.18 o 
  -5  18  10        2.50      -16.16     21.03 o 
  -4  18  10       17.06       19.64     21.79 o 
  -3  18  10        2.01      -19.51     18.50 o 
  -2  18  10       58.65       73.71     22.62 o 
  -1  18  10        4.87       -6.21     21.32 o 
   0  18  10        1.97       -6.14     20.83 o 
   1  18  10       42.75       54.02     23.99 o 
   2  18  10      116.59       88.17     33.69 o 
   3  18  10       28.44       42.13     24.54 o 
   4  18  10      174.50      238.13     35.13 o 
   5  18  10        8.60       -1.13     25.24 o 
  -7  19  10       53.00       67.44     27.26 o 
  -6  19  10       71.78       84.99     27.32 o 
  -5  19  10       12.53       24.36     23.66 o 
  -4  19  10      157.12      124.41     35.09 o 
  -3  19  10      220.80      213.88     29.13 o 
  -2  19  10        0.53       -0.48     22.76 o 
  -1  19  10       78.09      116.35     64.64 o 
   0  19  10       57.56       49.83     23.27 o 
   1  19  10       70.70       36.66     23.44 o 
   2  19  10      237.84      231.69     32.56 o 
   3  19  10       49.88       75.27     31.61 o 
   4  19  10        0.01      -33.67     22.44 o 
   5  19  10        1.07       21.12     27.73 o 
  -6  20  10        0.68      -14.89     23.88 o 
  -5  20  10        0.69      -31.85     21.64 o 
  -4  20  10       76.57       26.10     25.56 o 
  -3  20  10       98.51      101.16     27.77 o 
  -2  20  10       86.09       91.01     27.99 o 
  -1  20  10       36.81       51.72     25.11 o 
   0  20  10        7.72       11.38     21.01 o 
   1  20  10       93.25       76.42     25.98 o 
   2  20  10      139.63      161.81     30.80 o 
   3  20  10       18.94       53.38     30.02 o 
   4  20  10       61.08       84.28     29.32 o 
  -5  21  10        1.71      -33.94     24.47 o 
  -4  21  10      531.87      497.99     46.40 o 
  -3  21  10       25.87       27.55     25.99 o 
  -2  21  10       51.60       50.41     25.57 o 
  -1  21  10        5.61      -22.10     22.03 o 
   0  21  10        0.89       -2.46     25.58 o 
   1  21  10        0.70      -19.61     21.16 o 
   2  21  10       21.04       35.36     26.07 o 
   3  21  10        6.02       -5.23     22.85 o 
  -5  22  10      113.49       94.41     33.57 o 
  -4  22  10       81.21      104.27     36.82 o 
  -3  22  10        1.37       15.09     21.25 o 
  -2  22  10      118.27       76.09     26.75 o 
  -1  22  10      182.80      192.03     48.85 o 
   0  22  10       36.61       57.72     26.98 o 
   1  22  10       38.83       22.91     24.12 o 
   2  22  10       75.70       58.45     27.93 o 
   3  22  10       45.21       63.03     29.62 o 
  -4  23  10        0.69      -22.59     22.11 o 
  -3  23  10       20.21       28.24     23.05 o 
  -2  23  10       17.65       60.26     25.93 o 
  -1  23  10       25.93       72.65     28.07 o 
   0  23  10       70.24      165.48     33.19 o 
   1  23  10       34.85        7.41     24.80 o 
   2  23  10        5.94        5.95     25.52 o 
  -2  24  10       24.58      -11.19     22.03 o 
  -1  24  10       37.88       57.11     28.60 o 
   0  24  10        4.93        0.15     25.21 o 
  -9   0  11       17.18        9.15     37.75 o 
  -7   0  11      416.58      357.09     35.40 o 
  -5   0  11      247.78      289.64     43.73 o 
  -3   0  11     1198.73     1165.45     45.55 o 
  -1   0  11      366.34      343.41     24.72 o 
   1   0  11       48.31       54.15     15.56 o 
   3   0  11      152.43      141.81     27.69 o 
   5   0  11      309.97      280.30     62.92 o 
   7   0  11       72.55      -25.17     48.05 o 
 -10   1  11       47.24       34.74     31.46 o 
  -9   1  11       76.83      103.44     31.44 o 
  -8   1  11       77.86       89.86     22.90 o 
  -7   1  11       59.06        7.42     15.76 o 
  -6   1  11      582.80      631.01     29.11 o 
  -5   1  11     1218.70     1236.67     37.35 o 
  -4   1  11       40.19       33.10     11.55 o 
  -3   1  11      843.51      852.59     26.72 o 
  -2   1  11     1204.81     1271.00     38.88 o 
  -1   1  11      521.27      513.69     19.86 o 
   0   1  11        3.99       17.60      9.33 o 
   1   1  11      787.05      775.79     24.84 o 
   2   1  11      108.57      133.87     13.90 o 
   3   1  11      182.86      149.74     19.78 o 
   4   1  11       33.36       22.55     21.16 o 
   5   1  11       64.63       38.42     30.45 o 
   6   1  11        7.30      -15.74     45.19 o 
   7   1  11        4.41       -8.30     34.76 o 
   8   1  11      102.32       39.29     50.91 o 
 -10   2  11       47.68       90.16     26.95 o 
  -9   2  11      521.26      479.77     41.23 o 
  -8   2  11      198.90      200.91     27.33 o 
  -7   2  11      114.96      102.48     21.57 o 
  -6   2  11     1923.86     1957.29     64.79 o 
  -5   2  11      417.24      436.29     24.13 o 
  -4   2  11      495.83      435.19     34.28 o 
  -3   2  11      126.26      144.24     13.60 o 
  -2   2  11      174.83      246.68     21.74 o 
  -1   2  11      663.83      635.49     21.91 o 
   0   2  11     1333.40     1436.78     35.63 o 
   1   2  11       43.76       59.82     10.85 o 
   2   2  11        4.57        6.58     10.70 o 
   3   2  11      485.82      536.76     36.18 o 
   4   2  11     1046.82      881.05     46.16 o 
   5   2  11      128.67      123.40     28.09 o 
   6   2  11       10.79      -28.48     29.90 o 
   7   2  11        2.21       -6.56     32.33 o 
   8   2  11        0.10       67.07     97.25 o 
 -10   3  11       82.46       73.64     23.47 o 
  -9   3  11      158.19      145.86     26.26 o 
  -8   3  11       47.36       37.26     18.42 o 
  -7   3  11      642.36      628.71     65.50 o 
  -6   3  11        5.88      -24.03     16.57 o 
  -5   3  11     1026.67      973.49     37.30 o 
  -4   3  11       33.73       40.54     11.47 o 
  -3   3  11     3438.73     3479.75     71.39 o 
  -2   3  11     1644.76     1652.34     39.69 o 
  -1   3  11     1200.54     1267.23     33.79 o 
   0   3  11       12.86       13.05     11.58 o 
   1   3  11     1119.47     1130.69     30.79 o 
   2   3  11       25.47       17.58     11.11 o 
   3   3  11      327.60      414.00     33.80 o 
   4   3  11        9.57       16.83     20.57 o 
   5   3  11       42.23       15.99     22.35 o 
   6   3  11        0.06      -21.49     22.86 o 
   7   3  11        1.91      -18.44     34.20 o 
   8   3  11        0.32      -38.23     34.67 o 
 -10   4  11      430.44      492.64     65.28 o 
  -9   4  11      255.49      251.33     28.69 o 
  -8   4  11      313.62      229.36     26.03 o 
  -7   4  11        0.33      -14.38     14.60 o 
  -6   4  11       98.97       80.51     21.51 o 
  -5   4  11        3.87       23.72     16.81 o 
  -4   4  11      580.15      611.98     31.70 o 
  -3   4  11       11.10       16.08     11.52 o 
  -2   4  11      374.73      397.12     26.43 o 
  -1   4  11     1825.62     1953.41     44.52 o 
   0   4  11        0.02      -10.19      8.56 o 
   1   4  11       36.47       52.46     11.26 o 
   2   4  11       21.35        8.14     12.06 o 
   3   4  11        6.97       15.63     14.71 o 
   4   4  11        1.75        0.71     19.51 o 
   5   4  11        0.53      -19.86     21.40 o 
   6   4  11        3.02      -21.37     23.06 o 
   7   4  11        8.60      -47.59     32.33 o 
   8   4  11       42.30       23.99     47.48 o 
 -10   5  11       31.39       35.44     22.08 o 
  -9   5  11        3.91       10.51     19.09 o 
  -8   5  11      107.22       78.59     20.73 o 
  -7   5  11      369.37      335.22     27.40 o 
  -6   5  11      577.45      502.89     41.12 o 
  -5   5  11     2890.61     2738.79     80.00 o 
  -4   5  11        5.06      -15.19     11.06 o 
  -3   5  11      156.36      199.36     17.99 o 
  -2   5  11        4.66      -14.36      9.85 o 
  -1   5  11      212.40      278.92     16.29 o 
   0   5  11      419.47      421.64     19.29 o 
   1   5  11      338.03      342.67     35.52 o 
   2   5  11      143.51      136.91     17.75 o 
   3   5  11       76.39      103.23     18.12 o 
   4   5  11      230.23      217.49     29.86 o 
   5   5  11       31.10       -8.85     21.49 o 
   6   5  11       18.78        8.50     32.47 o 
   7   5  11       21.76       -9.50     36.76 o 
   8   5  11       19.69       28.84     52.63 o 
 -10   6  11      270.08      238.34     30.80 o 
  -9   6  11      112.71      115.23     24.17 o 
  -8   6  11       39.10       19.70     17.70 o 
  -7   6  11        3.91      -11.54     15.41 o 
  -6   6  11      682.59      649.73     41.06 o 
  -5   6  11     3376.26     3245.73    107.54 o 
  -4   6  11      215.19      241.49     24.33 o 
  -3   6  11     1356.90     1360.97     41.48 o 
  -2   6  11        3.78       10.27     10.63 o 
  -1   6  11      997.61     1009.40     32.41 o 
   0   6  11       34.45       36.66     12.07 o 
   1   6  11      126.69      142.07     15.51 o 
   2   6  11      187.21      201.31     20.69 o 
   3   6  11      127.78      138.43     20.13 o 
   4   6  11      253.94      207.33     30.58 o 
   5   6  11        3.09        9.64     22.70 o 
   6   6  11        8.41      -29.08     23.11 o 
   7   6  11        2.11      -15.53     25.94 o 
   8   6  11       10.44       31.84     37.61 o 
 -10   7  11      172.73      180.55     34.75 o 
  -9   7  11       33.67       47.92     21.16 o 
  -8   7  11      210.98      211.38     26.23 o 
  -7   7  11       21.27      -16.33     15.44 o 
  -6   7  11       87.60       80.73     19.73 o 
  -5   7  11      130.17      191.48     35.62 o 
  -4   7  11       13.10       12.03     16.57 o 
  -3   7  11      241.87      218.25     19.09 o 
  -2   7  11     4248.25     4351.53     95.19 o 
  -1   7  11       10.37       27.24     11.58 o 
   0   7  11      940.82      928.31     35.54 o 
   1   7  11      135.82      176.48     19.31 o 
   2   7  11       96.50       92.24     18.33 o 
   3   7  11      341.76      321.44     26.79 o 
   4   7  11      285.34      243.84     32.58 o 
   5   7  11        1.49       -4.34     22.35 o 
   6   7  11      153.24       86.87     30.15 o 
   7   7  11       65.12      116.59     34.01 o 
  -9   8  11      130.60       77.30     23.22 o 
  -8   8  11      230.73      232.61     27.74 o 
  -7   8  11      221.45      197.61     24.49 o 
  -6   8  11      524.06      469.01     31.47 o 
  -5   8  11       17.21       55.82     18.47 o 
  -4   8  11        6.38       15.22     16.70 o 
  -3   8  11        0.28        6.53     12.74 o 
  -2   8  11     1309.08     1293.53     39.71 o 
  -1   8  11      444.28      437.62     37.32 o 
   0   8  11      137.14      166.61     22.34 o 
   1   8  11      851.44      849.22     40.33 o 
   2   8  11       81.08       83.04     17.74 o 
   3   8  11      253.72      275.15     25.25 o 
   4   8  11      486.18      581.14     44.22 o 
   5   8  11       12.49        1.94     22.73 o 
   6   8  11       99.71      112.95     32.14 o 
   7   8  11       19.75        7.25     37.66 o 
  -9   9  11       96.09       92.73     24.25 o 
  -8   9  11        0.22       -0.55     17.28 o 
  -7   9  11       37.02       12.84     17.39 o 
  -6   9  11      231.10      223.26     24.85 o 
  -5   9  11     2543.00     2547.61     69.88 o 
  -4   9  11      958.75      954.92     37.93 o 
  -3   9  11       32.28       58.18     17.81 o 
  -2   9  11     2669.25     2675.62    105.33 o 
  -1   9  11      183.10      198.70     21.39 o 
   0   9  11      275.29      262.15     25.81 o 
   1   9  11      735.64      740.67     38.42 o 
   2   9  11      592.69      599.84     31.50 o 
   3   9  11      117.03      130.18     20.72 o 
   4   9  11        1.08       19.81     18.47 o 
   5   9  11        7.47       -5.92     23.17 o 
   6   9  11       12.06       19.72     27.23 o 
   7   9  11       25.90       35.68     30.95 o 
  -9  10  11       34.87       42.52     21.33 o 
  -8  10  11       23.49       45.49     20.62 o 
  -7  10  11       27.57       23.44     18.50 o 
  -6  10  11       66.19       53.03     18.94 o 
  -5  10  11      553.82      559.63     33.26 o 
  -4  10  11      100.24      114.65     22.33 o 
  -3  10  11        5.04       41.47     17.53 o 
  -2  10  11      428.02      516.01     31.74 o 
  -1  10  11      136.66      135.05     29.89 o 
   0  10  11       98.70       77.79     17.83 o 
   1  10  11        5.61       -6.97     21.55 o 
   2  10  11      163.23      148.29     46.82 o 
   3  10  11      392.65      397.58     29.46 o 
   4  10  11        1.78        1.92     18.32 o 
   5  10  11        0.13       -9.13     23.25 o 
   6  10  11        1.17        9.03     26.31 o 
   7  10  11      171.63      161.98     37.78 o 
  -9  11  11      241.62      267.07     31.07 o 
  -8  11  11      151.71      161.04     25.26 o 
  -7  11  11       31.99       28.98     19.09 o 
  -6  11  11      716.53      646.52     37.09 o 
  -5  11  11      104.80      186.12     23.55 o 
  -4  11  11     1385.02     1432.90     53.04 o 
  -3  11  11       10.61       48.09     19.31 o 
  -2  11  11      180.35      218.09     23.98 o 
  -1  11  11       29.20       17.04     15.70 o 
   0  11  11      320.40      280.41     23.98 o 
   1  11  11        9.03      -22.23     16.16 o 
   2  11  11       81.46      142.35     24.55 o 
   3  11  11      432.70      502.07     45.34 o 
   4  11  11      150.16      132.52     30.97 o 
   5  11  11       35.74       40.49     26.06 o 
   6  11  11       72.41       50.45     29.68 o 
   7  11  11       48.66       75.31     34.33 o 
  -9  12  11      307.01      353.54     34.16 o 
  -8  12  11      141.95      175.06     27.22 o 
  -7  12  11       97.51      127.30     24.63 o 
  -6  12  11        7.46      -19.44     15.86 o 
  -5  12  11        3.06        3.23     17.08 o 
  -4  12  11     1243.37     1355.25     46.69 o 
  -3  12  11        5.45       20.55     18.58 o 
  -2  12  11     1428.20     1577.47     54.72 o 
  -1  12  11      714.55      662.85     34.96 o 
   0  12  11      193.14      155.22     21.29 o 
   1  12  11        0.55      -26.66     27.86 o 
   2  12  11      326.23      309.86     62.25 o 
   3  12  11       54.08       25.73     20.85 o 
   4  12  11        6.87       15.79     22.00 o 
   5  12  11       76.17       82.14     36.16 o 
   6  12  11       98.33       61.05     46.48 o 
   7  12  11       10.08      -46.06     32.70 o 
  -8  13  11        4.27      -18.07     18.18 o 
  -7  13  11      193.56      227.02     27.32 o 
  -6  13  11      120.12      128.90     22.46 o 
  -5  13  11       86.22       90.06     20.73 o 
  -4  13  11     2165.37     2122.61     69.97 o 
  -3  13  11     1274.91     1358.78     54.00 o 
  -2  13  11     1352.14     1339.90     56.75 o 
  -1  13  11       80.93       53.46     19.41 o 
   0  13  11      281.06      275.32     35.77 o 
   1  13  11      206.87      242.32     29.54 o 
   2  13  11       61.32       41.69     21.72 o 
   3  13  11      118.72      100.45     25.61 o 
   4  13  11        1.84      -16.21     21.54 o 
   5  13  11      114.30      104.01     42.33 o 
   6  13  11       76.22       84.37     40.23 o 
  -8  14  11        3.65        9.26     21.42 o 
  -7  14  11       27.00       41.54     20.39 o 
  -6  14  11       24.94       -0.22     17.05 o 
  -5  14  11      508.18      483.98     44.26 o 
  -4  14  11      592.11      615.16     47.92 o 
  -3  14  11      355.53      386.90     53.50 o 
  -2  14  11       16.93       26.22     18.07 o 
  -1  14  11       40.33       35.11     26.59 o 
   0  14  11       85.39      104.14     24.84 o 
   1  14  11      203.69      234.05     29.93 o 
   2  14  11       17.40       37.05     21.62 o 
   3  14  11      445.15      416.66     38.04 o 
   4  14  11       25.86       18.39     23.64 o 
   5  14  11      112.11      104.06     37.38 o 
   6  14  11        1.08      -46.53     32.70 o 
  -8  15  11       91.19      107.91     25.44 o 
  -7  15  11        0.34       10.49     19.18 o 
  -6  15  11        4.97       -2.78     18.43 o 
  -5  15  11      357.12      387.83     34.97 o 
  -4  15  11       16.45        6.14     20.14 o 
  -3  15  11      311.61      371.29     40.63 o 
  -2  15  11       10.51        1.08     18.99 o 
  -1  15  11      213.23      241.00     26.82 o 
   0  15  11      297.92      287.04     31.60 o 
   1  15  11      311.88      289.60     40.21 o 
   2  15  11       33.58       19.73     22.05 o 
   3  15  11       22.03       31.41     23.37 o 
   4  15  11        0.13       16.57     24.56 o 
   5  15  11       21.86       53.07     27.22 o 
   6  15  11       58.35       -4.13     42.90 o 
  -8  16  11       80.41      124.96     26.15 o 
  -7  16  11      521.67      585.05     39.86 o 
  -6  16  11       39.93       18.32     21.91 o 
  -5  16  11       14.35      -25.95     19.29 o 
  -4  16  11      187.34      138.64     26.30 o 
  -3  16  11      286.50      300.12     39.63 o 
  -2  16  11       26.61        4.01     19.25 o 
  -1  16  11      324.61      340.83     30.81 o 
   0  16  11      316.99      294.28     31.92 o 
   1  16  11      300.07      333.12     34.84 o 
   2  16  11        3.21       -7.59     19.94 o 
   3  16  11        4.67       20.70     26.18 o 
   4  16  11      188.44      222.90     33.46 o 
   5  16  11       14.14       34.59     26.86 o 
  -7  17  11       72.42       55.41     25.84 o 
  -6  17  11       18.02       46.59     24.49 o 
  -5  17  11       59.30       80.10     25.19 o 
  -4  17  11       31.33       61.81     22.05 o 
  -3  17  11      193.47      202.15     27.80 o 
  -2  17  11      165.19      155.91     25.91 o 
  -1  17  11       23.45       23.56     19.50 o 
   0  17  11       70.06       76.19     25.04 o 
   1  17  11       68.92       57.61     24.39 o 
   2  17  11        6.69        8.67     22.39 o 
   3  17  11        1.07       -0.04     23.55 o 
   4  17  11       58.09       54.34     26.58 o 
   5  17  11      165.52      144.43     54.27 o 
  -7  18  11       92.22      115.40     28.79 o 
  -6  18  11        3.79       27.04     23.36 o 
  -5  18  11        2.50      -29.05     20.65 o 
  -4  18  11      144.38      182.28     28.57 o 
  -3  18  11        1.34       25.06     21.16 o 
  -2  18  11       12.35       23.76     20.09 o 
  -1  18  11       81.54       63.73     24.66 o 
   0  18  11      117.71       94.63     26.30 o 
   1  18  11       22.80       59.94     25.18 o 
   2  18  11       67.77       47.45     25.03 o 
   3  18  11      143.52      151.60     30.57 o 
   4  18  11       16.48        6.45     25.92 o 
  -6  19  11      416.14      596.03     91.69 o 
  -5  19  11        0.90      -32.80     21.87 o 
  -4  19  11       27.28       24.17     23.22 o 
  -3  19  11        8.82      -10.99     24.40 o 
  -2  19  11        7.90      -27.17     21.65 o 
  -1  19  11       95.44       92.61     27.31 o 
   0  19  11        5.12        0.69     23.35 o 
   1  19  11       80.24       82.59     26.16 o 
   2  19  11      144.79      176.56     32.40 o 
   3  19  11       96.44      124.68     31.18 o 
   4  19  11       34.56       31.49     27.70 o 
  -6  20  11      101.64      106.23     30.89 o 
  -5  20  11      110.57       59.75     28.32 o 
  -4  20  11       34.26       35.21     29.39 o 
  -3  20  11      196.98      186.05     32.31 o 
  -2  20  11       51.50       57.48     26.88 o 
  -1  20  11      273.15      259.10     50.28 o 
   0  20  11        1.96       13.11     23.24 o 
   1  20  11       19.48       24.13     24.22 o 
   2  20  11       55.76       70.15     28.02 o 
   3  20  11        0.02       -5.56     22.94 o 
  -5  21  11        5.56      -38.15     25.65 o 
  -4  21  11        7.64       14.27     30.61 o 
  -3  21  11        1.75       21.09     31.16 o 
  -2  21  11      159.68      215.04     46.07 o 
  -1  21  11       23.71       25.52     26.78 o 
   0  21  11      173.12      120.05     29.78 o 
   1  21  11       27.50       31.94     25.59 o 
   2  21  11       27.69       25.05     26.67 o 
   3  21  11      172.02      191.78     42.24 o 
  -4  22  11      135.44      217.85     70.54 o 
  -3  22  11       39.99       67.70     37.32 o 
  -2  22  11       52.00       35.77     23.24 o 
  -1  22  11        4.77      -28.22     30.65 o 
   0  22  11      186.35      190.67     38.20 o 
   1  22  11       97.92      110.20     31.19 o 
   2  22  11       72.61       57.02     28.47 o 
  -3  23  11        1.84        1.05     23.28 o 
  -2  23  11        1.02      -22.44     35.49 o 
  -1  23  11       85.33       53.37     29.05 o 
   0  23  11        0.50      -17.43     25.55 o 
 -10   0  12      124.43      201.53     46.73 o 
  -8   0  12        4.82      -11.82     26.88 o 
  -6   0  12      105.05       67.43     23.32 o 
  -4   0  12     2653.54     2633.60     88.46 o 
  -2   0  12      688.02      645.22     33.03 o 
   0   0  12      206.53      277.09     24.38 o 
   2   0  12     3410.05     3196.57    118.79 o 
   4   0  12      806.25      564.02     75.51 o 
   6   0  12      106.86       61.78     54.92 o 
 -10   1  12      511.49      464.78     48.32 o 
  -9   1  12       26.52        8.48     23.86 o 
  -8   1  12       11.54        6.10     19.39 o 
  -7   1  12       78.57       45.66     18.55 o 
  -6   1  12      249.87      232.25     23.88 o 
  -5   1  12      274.45      258.83     21.19 o 
  -4   1  12      684.52      680.06     26.55 o 
  -3   1  12       38.18       34.63     11.42 o 
  -2   1  12      482.17      506.13     26.08 o 
  -1   1  12        0.67      -12.93      9.89 o 
   0   1  12      212.99      227.82     16.19 o 
   1   1  12      586.25      588.26     22.93 o 
   2   1  12      115.36      150.49     22.60 o 
   3   1  12       62.22       82.79     25.98 o 
   4   1  12      192.92      207.38     30.23 o 
   5   1  12       76.59       18.75     31.52 o 
   6   1  12        0.67      -35.74     29.90 o 
   7   1  12        5.53        9.94     36.75 o 
 -10   2  12       55.94      134.07     52.09 o 
  -9   2  12       27.62       59.42     27.16 o 
  -8   2  12        1.42       -8.14     18.59 o 
  -7   2  12      325.03      318.53     27.43 o 
  -6   2  12      110.68       97.55     19.97 o 
  -5   2  12       82.43       98.34     19.18 o 
  -4   2  12      136.72      134.42     15.63 o 
  -3   2  12      991.60      972.60     30.30 o 
  -2   2  12      743.02      751.51     25.37 o 
  -1   2  12      260.01      287.82     19.02 o 
   0   2  12        1.35       -2.94      9.28 o 
   1   2  12      205.96      199.87     15.73 o 
   2   2  12       84.44      102.29     15.33 o 
   3   2  12      160.61      145.95     25.99 o 
   4   2  12       11.23       -6.12     19.94 o 
   5   2  12       15.49       -8.56     28.28 o 
   6   2  12       60.40       61.10     61.21 o 
   7   2  12       16.51        2.17     36.80 o 
 -10   3  12        0.00       20.08     26.07 o 
  -9   3  12      161.21      175.75     28.50 o 
  -8   3  12      418.49      336.55     32.67 o 
  -7   3  12      153.10      107.71     24.06 o 
  -6   3  12       68.26       17.82     16.59 o 
  -5   3  12      637.98      718.26     38.76 o 
  -4   3  12      391.34      433.97     26.48 o 
  -3   3  12        6.79        0.63     10.31 o 
  -2   3  12      160.63      226.21     16.26 o 
  -1   3  12       90.00      104.84     12.73 o 
   0   3  12      347.48      346.73     20.55 o 
   1   3  12        5.79       -4.52     10.31 o 
   2   3  12     1097.67     1073.08     39.71 o 
   3   3  12       41.09       23.25     20.02 o 
   4   3  12        1.02      -18.77     19.85 o 
   5   3  12      112.67       77.62     28.09 o 
   6   3  12       33.71       39.85     35.18 o 
   7   3  12        7.96      -22.48     35.57 o 
 -10   4  12       10.20      -12.21     24.06 o 
  -9   4  12       12.53       26.12     19.76 o 
  -8   4  12      445.67      546.01     39.97 o 
  -7   4  12        1.61      -23.36     15.58 o 
  -6   4  12       45.45       33.34     19.82 o 
  -5   4  12     6414.14     6576.86    142.43 o 
  -4   4  12      675.87      633.00     49.28 o 
  -3   4  12      778.63      803.13     30.93 o 
  -2   4  12       39.58       62.94     13.44 o 
  -1   4  12      180.38      186.97     14.93 o 
   0   4  12       62.27       87.96     12.53 o 
   1   4  12       32.54       26.23     15.44 o 
   2   4  12        5.96       12.88     14.44 o 
   3   4  12      418.37      373.67     33.86 o 
   4   4  12        0.04      -24.65     19.02 o 
   5   4  12        2.15      -36.24     25.97 o 
   6   4  12        2.92        5.89     25.82 o 
   7   4  12       28.57        6.74     45.76 o 
 -10   5  12       30.36       10.56     21.96 o 
  -9   5  12      955.70      934.64     57.32 o 
  -8   5  12        2.02       -2.46     17.59 o 
  -7   5  12        8.41       10.30     17.58 o 
  -6   5  12      118.71      100.92     22.85 o 
  -5   5  12     4003.14     4112.38     97.85 o 
  -4   5  12        9.96        1.89     14.43 o 
  -3   5  12      502.28      494.07     29.61 o 
  -2   5  12       83.36      113.20     15.41 o 
  -1   5  12      963.83      946.09     32.34 o 
   0   5  12      256.05      273.22     19.76 o 
   1   5  12       47.55       55.89     15.60 o 
   2   5  12       30.50        7.60     14.65 o 
   3   5  12      931.86      902.83     46.73 o 
   4   5  12       35.56       28.41     23.23 o 
   5   5  12       35.69       30.67     25.21 o 
   6   5  12       23.77      -11.38     25.30 o 
   7   5  12       48.02      -15.46     36.64 o 
  -9   6  12        0.76       -8.96     18.60 o 
  -8   6  12        0.10        9.16     20.14 o 
  -7   6  12       29.46       13.49     16.85 o 
  -6   6  12       11.08       -7.35     16.97 o 
  -5   6  12      232.63      241.81     27.32 o 
  -4   6  12       92.30       85.56     18.27 o 
  -3   6  12     1462.76     1432.01     44.67 o 
  -2   6  12     1182.01     1199.25     38.50 o 
  -1   6  12     1502.41     1565.70     45.25 o 
   0   6  12       98.22      143.46     18.53 o 
   1   6  12     1273.70     1303.84     44.55 o 
   2   6  12      933.48      839.21     36.41 o 
   3   6  12      235.74      231.52     23.80 o 
   4   6  12      260.37      260.55     33.39 o 
   5   6  12        3.07      -24.86     25.00 o 
   6   6  12       35.01       15.64     27.96 o 
   7   6  12       14.86       12.75     34.48 o 
  -9   7  12      180.87      125.73     25.49 o 
  -8   7  12       23.81       10.06     19.10 o 
  -7   7  12       81.56       69.52     20.30 o 
  -6   7  12       27.97       -4.76     15.78 o 
  -5   7  12      645.55      571.44     44.75 o 
  -4   7  12      964.57      939.35     66.23 o 
  -3   7  12     1827.00     1806.39     51.38 o 
  -2   7  12      417.47      431.02     26.57 o 
  -1   7  12     1131.78     1250.64     44.44 o 
   0   7  12       18.29        2.94     14.96 o 
   1   7  12      223.65      244.14     26.85 o 
   2   7  12      402.83      407.77     28.53 o 
   3   7  12       70.02       96.61     20.03 o 
   4   7  12        4.34       21.05     22.29 o 
   5   7  12       35.05       51.41     27.40 o 
   6   7  12        0.01      -31.57     24.65 o 
   7   7  12       41.99       37.94     30.28 o 
  -9   8  12       98.80      106.25     25.54 o 
  -8   8  12        0.01      -17.82     16.84 o 
  -7   8  12      149.01      127.47     22.56 o 
  -6   8  12       22.62       -1.49     16.04 o 
  -5   8  12     1466.83     1315.08     80.42 o 
  -4   8  12      603.46      576.31     31.48 o 
  -3   8  12      963.02     1022.74     37.29 o 
  -2   8  12      201.88      250.20     20.90 o 
  -1   8  12     1583.29     1710.83     57.63 o 
   0   8  12       21.62      -20.95     15.36 o 
   1   8  12       20.08       -2.66     17.23 o 
   2   8  12       80.00       54.80     21.48 o 
   3   8  12      119.59      149.09     27.91 o 
   4   8  12      219.96      234.02     38.14 o 
   5   8  12       23.51       37.21     25.72 o 
   6   8  12        0.15      -17.00     28.35 o 
   7   8  12       15.60      -13.64     36.38 o 
  -9   9  12       10.06       17.85     20.55 o 
  -8   9  12       20.08       27.39     19.77 o 
  -7   9  12       41.91       40.95     25.26 o 
  -6   9  12       56.74       22.37     18.94 o 
  -5   9  12       56.22       41.73     18.31 o 
  -4   9  12     1459.50     1540.52     62.26 o 
  -3   9  12     1033.68     1089.22     39.13 o 
  -2   9  12      597.91      730.95     36.71 o 
  -1   9  12     1081.81     1130.57     43.24 o 
   0   9  12       96.37       78.88     18.31 o 
   1   9  12        6.28      -10.33     16.62 o 
   2   9  12       10.56       -2.99     17.91 o 
   3   9  12        4.61        2.81     19.31 o 
   4   9  12       41.74       21.69     23.56 o 
   5   9  12       63.34        3.05     24.91 o 
   6   9  12       17.92      -14.89     26.57 o 
   7   9  12       18.27        7.08     37.80 o 
  -9  10  12       20.87       13.33     21.34 o 
  -8  10  12        6.42       17.97     21.36 o 
  -7  10  12      256.57      260.65     39.15 o 
  -6  10  12        0.31       -2.05     17.14 o 
  -5  10  12     2257.54     2343.84     67.49 o 
  -4  10  12       22.40       17.61     18.60 o 
  -3  10  12      203.69      205.14     38.31 o 
  -2  10  12     6366.46     6326.33    171.74 o 
  -1  10  12      267.28      307.89     35.01 o 
   0  10  12        5.08      -12.24     14.82 o 
   1  10  12       46.05       42.28     20.69 o 
   2  10  12      204.93      178.50     26.60 o 
   3  10  12      126.90      120.05     34.23 o 
   4  10  12       68.12       24.55     41.19 o 
   5  10  12        7.05      -33.44     22.29 o 
   6  10  12        0.88      -15.85     35.82 o 
  -9  11  12      188.80      238.00     33.30 o 
  -8  11  12      377.58      442.06     35.55 o 
  -7  11  12        5.96      -19.95     17.32 o 
  -6  11  12        5.52        5.18     18.14 o 
  -5  11  12      300.77      326.96     27.82 o 
  -4  11  12      318.32      342.29     30.58 o 
  -3  11  12      116.42      112.92     26.09 o 
  -2  11  12     1680.03     1775.38     59.08 o 
  -1  11  12       10.52       -1.85     16.59 o 
   0  11  12       96.66       53.44     22.33 o 
   1  11  12      207.56      172.90     26.94 o 
   2  11  12      110.96       95.30     23.56 o 
   3  11  12       54.85       46.11     22.65 o 
   4  11  12       25.27      -26.64     28.00 o 
   5  11  12      127.28      126.59     39.23 o 
   6  11  12       77.27       56.94     31.89 o 
  -8  12  12       88.70       80.30     24.69 o 
  -7  12  12        3.72      -25.53     17.02 o 
  -6  12  12      309.71      312.68     28.71 o 
  -5  12  12      735.44      802.64     39.64 o 
  -4  12  12        0.54        8.76     19.70 o 
  -3  12  12      107.16      129.17     23.67 o 
  -2  12  12      309.97      332.52     37.37 o 
  -1  12  12       36.24       41.61     24.11 o 
   0  12  12       21.93        4.78     19.65 o 
   1  12  12       21.72       32.11     21.62 o 
   2  12  12      260.92      242.16     30.78 o 
   3  12  12        0.03      -27.65     18.43 o 
   4  12  12       31.56       51.49     24.97 o 
   5  12  12        2.21        9.36     31.34 o 
   6  12  12      113.17       99.44     97.82 o 
  -8  13  12      112.68      151.17     27.31 o 
  -7  13  12        7.62       30.24     20.70 o 
  -6  13  12       53.14       35.72     19.44 o 
  -5  13  12        0.88       29.97     20.39 o 
  -4  13  12      100.54      120.37     24.48 o 
  -3  13  12      251.28      208.69     26.68 o 
  -2  13  12        1.24       -3.51     17.99 o 
  -1  13  12      267.93      304.13     32.04 o 
   0  13  12        1.96       15.81     20.87 o 
   1  13  12      700.79      696.12     61.36 o 
   2  13  12      233.62      281.56     35.62 o 
   3  13  12      500.44      455.21     38.74 o 
   4  13  12        0.01      -28.41     27.28 o 
   5  13  12       22.17       29.39     39.47 o 
   6  13  12        6.93        6.86     35.59 o 
  -8  14  12       23.51       27.92     22.64 o 
  -7  14  12       48.31       22.40     21.14 o 
  -6  14  12        0.95        5.56     18.29 o 
  -5  14  12      232.88      216.23     28.89 o 
  -4  14  12       93.86       56.56     22.73 o 
  -3  14  12        5.60        0.00     19.05 o 
  -2  14  12      139.20      115.69     23.85 o 
  -1  14  12        4.22       44.16     19.97 o 
   0  14  12      133.90      161.10     28.04 o 
   1  14  12      552.85      596.29     71.67 o 
   2  14  12      286.44      272.47     32.45 o 
   3  14  12        4.73       16.57     23.04 o 
   4  14  12       14.83      -27.73     20.98 o 
   5  14  12       25.55       -1.20     35.94 o 
  -7  15  12       16.21       10.08     20.44 o 
  -6  15  12      130.67      154.66     29.20 o 
  -5  15  12      640.21      685.83     52.85 o 
  -4  15  12       80.36      114.30     25.54 o 
  -3  15  12      523.14      455.49     60.44 o 
  -2  15  12      612.57      594.50     41.40 o 
  -1  15  12       41.89       49.76     20.79 o 
   0  15  12       26.13       26.10     22.99 o 
   1  15  12        5.58       -1.81     20.80 o 
   2  15  12       56.04       45.95     30.52 o 
   3  15  12      633.39      502.63     60.49 o 
   4  15  12        0.26       -4.73     22.91 o 
   5  15  12        4.04       -8.31     32.70 o 
  -7  16  12      149.80      178.12     38.74 o 
  -6  16  12      180.58      183.97     30.15 o 
  -5  16  12        2.43      -21.80     19.70 o 
  -4  16  12      466.90      435.30     36.37 o 
  -3  16  12        0.36       16.35     20.98 o 
  -2  16  12      237.93      155.83     26.52 o 
  -1  16  12      545.14      620.79     90.50 o 
   0  16  12      346.58      405.06     50.71 o 
   1  16  12        3.69       20.01     21.14 o 
   2  16  12       59.33      112.14     27.60 o 
   3  16  12      206.36      263.45     34.53 o 
   4  16  12        0.81      -27.53     23.01 o 
   5  16  12        3.02       -6.15     33.19 o 
  -7  17  12       60.67       37.95     26.23 o 
  -6  17  12      103.12       83.30     26.72 o 
  -5  17  12       40.48       11.65     23.54 o 
  -4  17  12       12.82        0.56     23.62 o 
  -3  17  12       18.25        6.12     22.29 o 
  -2  17  12      108.03       35.05     21.41 o 
  -1  17  12       98.83      124.22     28.12 o 
   0  17  12       51.83       56.40     24.91 o 
   1  17  12        5.95       20.96     22.23 o 
   2  17  12       37.60       69.39     37.12 o 
   3  17  12       26.74       74.73     28.16 o 
   4  17  12       10.20        8.30     25.96 o 
  -6  18  12       12.50       25.84     24.79 o 
  -5  18  12      115.96      125.85     28.30 o 
  -4  18  12      126.85      128.74     27.99 o 
  -3  18  12       18.56      -11.03     21.47 o 
  -2  18  12       13.39       10.09     19.87 o 
  -1  18  12       55.55       76.71     26.60 o 
   0  18  12       47.24       40.84     24.23 o 
   1  18  12       98.83       96.55     28.15 o 
   2  18  12        7.34       19.37     24.41 o 
   3  18  12      169.60      161.59     32.73 o 
   4  18  12       12.35       19.66     27.63 o 
  -6  19  12      215.93      178.54     32.73 o 
  -5  19  12        0.00      -11.84     30.05 o 
  -4  19  12        4.51      -26.50     35.17 o 
  -3  19  12        0.11      -29.06     28.90 o 
  -2  19  12        0.13      -16.47     20.06 o 
  -1  19  12       20.14       18.90     24.15 o 
   0  19  12       16.27       17.48     24.06 o 
   1  19  12       50.83       58.70     26.56 o 
   2  19  12       81.24       40.56     25.73 o 
   3  19  12        1.91       11.44     24.81 o 
  -5  20  12        9.69       -4.44     23.84 o 
  -4  20  12      213.37      235.81     34.17 o 
  -3  20  12        9.04       23.80     23.47 o 
  -2  20  12       46.61       33.02     27.50 o 
  -1  20  12        8.41       -3.72     24.72 o 
   0  20  12        0.42      -34.16     23.48 o 
   1  20  12       52.50        1.87     24.79 o 
   2  20  12        4.74       43.13     31.09 o 
   3  20  12      134.79      131.50     46.67 o 
  -4  21  12        3.43        4.59     27.51 o 
  -3  21  12      282.30      209.07     64.65 o 
  -2  21  12        2.23       31.73     35.67 o 
  -1  21  12        0.03       30.06     26.54 o 
   0  21  12      149.47      207.96     34.54 o 
   1  21  12       16.23       43.86     28.12 o 
   2  21  12       23.69      -19.59     24.26 o 
  -3  22  12       23.71       -6.21     27.07 o 
  -2  22  12        4.26       -0.87     27.47 o 
  -1  22  12      259.81      276.02     39.60 o 
   0  22  12       26.39       25.23     26.92 o 
  -9   0  13      344.90      399.26     54.04 o 
  -7   0  13      173.05      164.78     37.11 o 
  -5   0  13      469.71      465.40     64.93 o 
  -3   0  13       10.34      -22.68     19.37 o 
  -1   0  13       64.08       27.08     16.51 o 
   1   0  13       72.31      103.33     20.24 o 
   3   0  13      129.97       69.79     43.47 o 
   5   0  13        0.64      -49.77     33.18 o 
   7   0  13       47.98       41.19     56.06 o 
  -9   1  13        1.16        3.88     21.25 o 
  -8   1  13        0.00       13.91     19.33 o 
  -7   1  13       40.75       40.20     20.93 o 
  -6   1  13      469.02      372.24     28.00 o 
  -5   1  13      312.39      323.88     26.44 o 
  -4   1  13      372.41      351.53     22.60 o 
  -3   1  13       57.54       46.42     13.47 o 
  -2   1  13       48.64       32.55     11.84 o 
  -1   1  13      114.38      117.32     14.55 o 
   0   1  13       36.82       59.24     12.72 o 
   1   1  13       59.72       57.93     13.23 o 
   2   1  13      533.98      555.24     37.35 o 
   3   1  13        6.96        0.01     22.11 o 
   4   1  13       19.88      -11.21     28.18 o 
   5   1  13       13.67       17.61     32.76 o 
   6   1  13       78.00       66.45     38.73 o 
   7   1  13       52.42       52.16     41.97 o 
  -9   2  13      103.45       79.90     26.32 o 
  -8   2  13      171.85      191.12     29.29 o 
  -7   2  13        4.40      -10.84     15.62 o 
  -6   2  13        2.81       -4.55     16.59 o 
  -5   2  13     4307.80     4517.10    105.44 o 
  -4   2  13        1.24       -2.05     21.76 o 
  -3   2  13       44.04       43.68     13.07 o 
  -2   2  13       64.03       39.51     12.29 o 
  -1   2  13      762.20      777.44     28.30 o 
   0   2  13     1477.63     1532.69     39.56 o 
   1   2  13        1.03      -16.09     10.80 o 
   2   2  13      136.23      195.97     37.67 o 
   3   2  13      172.73      179.38     28.00 o 
   4   2  13       62.29       75.86     50.34 o 
   5   2  13       38.60      -23.78     29.90 o 
   6   2  13       38.70       16.57     35.18 o 
   7   2  13        0.30      -35.73     33.05 o 
  -9   3  13       91.41      113.34     31.65 o 
  -8   3  13       83.71      115.79     23.24 o 
  -7   3  13       24.94        0.44     16.29 o 
  -6   3  13      581.11      497.60     44.73 o 
  -5   3  13        8.46       61.91     25.30 o 
  -4   3  13      456.65      400.00     34.85 o 
  -3   3  13       20.98       24.71     13.92 o 
  -2   3  13      173.06      170.75     17.40 o 
  -1   3  13      912.05      968.54     29.69 o 
   0   3  13       46.70       48.77     12.75 o 
   1   3  13      890.04      853.67     35.82 o 
   2   3  13      999.34      983.93     39.63 o 
   3   3  13       44.58       50.24     21.87 o 
   4   3  13      133.07      114.58     26.68 o 
   5   3  13       40.18       -6.80     31.14 o 
   6   3  13       62.42       24.40     44.05 o 
   7   3  13       21.68       -7.89     37.45 o 
  -9   4  13      222.25      223.21     31.28 o 
  -8   4  13      178.54      184.83     28.87 o 
  -7   4  13        1.56       -5.38     15.77 o 
  -6   4  13       29.36       -6.93     15.48 o 
  -5   4  13      707.39      683.28     67.82 o 
  -4   4  13      699.90      715.03     33.76 o 
  -3   4  13       63.71       18.39     14.40 o 
  -2   4  13      328.44      321.16     22.50 o 
  -1   4  13       99.59       92.85     15.72 o 
   0   4  13      186.93      206.39     33.22 o 
   1   4  13      106.94      116.53     19.21 o 
   2   4  13       75.57       72.99     18.43 o 
   3   4  13       95.82       79.52     24.52 o 
   4   4  13       25.45      -18.04     20.49 o 
   5   4  13        5.52        9.05     23.90 o 
   6   4  13       10.40      -37.61     31.58 o 
   7   4  13        0.00       12.58     38.83 o 
  -9   5  13        0.37       31.45     23.71 o 
  -8   5  13        7.54       13.82     27.08 o 
  -7   5  13        1.00      -13.19     17.72 o 
  -6   5  13      385.90      294.00     26.91 o 
  -5   5  13       18.51       21.49     24.34 o 
  -4   5  13      902.70      837.46     51.83 o 
  -3   5  13        1.58      -18.22     12.14 o 
  -2   5  13      846.93      881.09     32.93 o 
  -1   5  13      483.18      477.27     25.40 o 
   0   5  13      350.35      384.63     27.01 o 
   1   5  13      219.69      183.41     22.23 o 
   2   5  13       90.45      105.24     30.88 o 
   3   5  13        2.43      -16.45     20.93 o 
   4   5  13       77.96      107.62     27.28 o 
   5   5  13       12.34       -9.39     23.71 o 
   6   5  13        0.11      -20.67     64.64 o 
   7   5  13       21.60       43.43     62.35 o 
  -9   6  13        0.06       -7.50     20.00 o 
  -8   6  13      148.76      141.70     28.18 o 
  -7   6  13       32.97       -1.97     19.16 o 
  -6   6  13      154.47      157.97     22.81 o 
  -5   6  13     1177.31     1034.88     81.28 o 
  -4   6  13       34.40       30.07     26.57 o 
  -3   6  13      306.28      297.54     24.00 o 
  -2   6  13        1.48       30.76     14.95 o 
  -1   6  13     1140.06     1200.19     46.90 o 
   0   6  13       10.22        2.46     15.50 o 
   1   6  13      103.83       87.97     22.56 o 
   2   6  13      428.59      389.54     28.70 o 
   3   6  13      115.37       72.95     24.74 o 
   4   6  13       88.16       30.39     24.52 o 
   5   6  13       55.60       25.21     25.82 o 
   6   6  13        1.08      -26.61     24.86 o 
  -9   7  13       62.97       65.36     24.17 o 
  -8   7  13       31.83       41.98     20.21 o 
  -7   7  13      267.30      329.13     32.83 o 
  -6   7  13        9.64      -17.97     16.53 o 
  -5   7  13       38.94       49.38     18.31 o 
  -4   7  13       78.01       30.98     16.66 o 
  -3   7  13       34.40       45.62     16.48 o 
  -2   7  13      117.06      122.41     24.94 o 
  -1   7  13      779.71      824.65     37.16 o 
   0   7  13       74.70       51.95     17.63 o 
   1   7  13      887.23      867.18     44.50 o 
   2   7  13       50.24       30.66     20.86 o 
   3   7  13      190.75      141.80     28.87 o 
   4   7  13      118.41      129.27     29.54 o 
   5   7  13       16.19       36.40     26.30 o 
   6   7  13        7.81      -37.87     37.24 o 
  -9   8  13      128.71      142.96     28.08 o 
  -8   8  13      253.61      277.49     50.52 o 
  -7   8  13      248.88      264.98     38.02 o 
  -6   8  13      160.32      194.53     27.54 o 
  -5   8  13        0.12       -5.21     16.17 o 
  -4   8  13        0.23      -17.80     14.94 o 
  -3   8  13     3474.12     3514.79     84.86 o 
  -2   8  13      222.22      181.51     23.81 o 
  -1   8  13      343.44      496.38     51.36 o 
   0   8  13      373.30      357.20     28.28 o 
   1   8  13       93.59      109.83     43.42 o 
   2   8  13      147.69      150.67     25.71 o 
   3   8  13      178.43      190.71     28.53 o 
   4   8  13       85.72       49.19     25.61 o 
   5   8  13        7.80      -50.13     40.94 o 
   6   8  13        0.02       -3.37     27.03 o 
  -9   9  13       19.08       29.25     22.45 o 
  -8   9  13        0.50       -0.96     19.36 o 
  -7   9  13        0.84        3.05     17.87 o 
  -6   9  13        4.10      -13.76     17.69 o 
  -5   9  13        0.01       -5.28     17.30 o 
  -4   9  13        4.90       21.45     16.38 o 
  -3   9  13     1793.68     1917.01     63.44 o 
  -2   9  13      271.15      293.11     28.19 o 
  -1   9  13      143.47      194.39     23.85 o 
   0   9  13      231.05      252.62     29.72 o 
   1   9  13        6.72      -21.92     19.10 o 
   2   9  13      102.45      107.03     25.69 o 
   3   9  13       66.29        2.42     20.95 o 
   4   9  13       18.51      -16.34     48.62 o 
   5   9  13       35.95       11.03     26.26 o 
   6   9  13       75.53       22.12     30.57 o 
  -8  10  13      105.24      114.70     24.52 o 
  -7  10  13       64.48       90.87     22.82 o 
  -6  10  13       54.44       24.97     18.59 o 
  -5  10  13      238.14      280.16     30.34 o 
  -4  10  13     1071.68     1090.97     41.74 o 
  -3  10  13      286.99      294.41     29.03 o 
  -2  10  13     2263.81     2355.18     71.88 o 
  -1  10  13       48.68       62.02     20.08 o 
   0  10  13        2.49       10.71     21.08 o 
   1  10  13      202.64      198.42     37.87 o 
   2  10  13        6.52        5.78     21.16 o 
   3  10  13        7.14        5.29     21.27 o 
   4  10  13        0.01      -20.31     32.61 o 
   5  10  13        1.38      -29.71     27.90 o 
   6  10  13        4.36       22.42     29.87 o 
  -8  11  13       28.01        4.99     20.68 o 
  -7  11  13        9.30       11.42     20.12 o 
  -6  11  13      373.56      447.14     32.98 o 
  -5  11  13      106.61       97.86     23.11 o 
  -4  11  13        0.88       40.85     20.82 o 
  -3  11  13       17.97       10.94     18.68 o 
  -2  11  13      174.24      234.02     26.50 o 
  -1  11  13      441.03      559.89     49.87 o 
   0  11  13      621.76      640.30     43.28 o 
   1  11  13        0.81       -8.66     19.82 o 
   2  11  13        0.09        3.92     21.11 o 
   3  11  13       21.77      -17.43     20.86 o 
   4  11  13        4.33      -34.50     28.18 o 
   5  11  13       13.86       28.74     33.14 o 
   6  11  13        2.80       14.04     36.80 o 
  -8  12  13       12.51       14.50     20.67 o 
  -7  12  13      140.63      157.95     25.75 o 
  -6  12  13      181.37      173.08     25.27 o 
  -5  12  13      832.35      996.44     48.21 o 
  -4  12  13       31.45       35.33     20.78 o 
  -3  12  13      331.90      371.53     36.00 o 
  -2  12  13        3.20        0.61     17.27 o 
  -1  12  13        6.50        5.97     17.55 o 
   0  12  13      209.26      222.28     30.85 o 
   1  12  13      159.05      145.76     27.59 o 
   2  12  13       93.48       94.28     25.67 o 
   3  12  13       17.28        6.54     21.25 o 
   4  12  13      128.33      149.94     40.70 o 
   5  12  13        8.76       17.48     34.53 o 
  -8  13  13      168.96      230.76     31.90 o 
  -7  13  13       54.85       57.05     24.04 o 
  -6  13  13      162.70      171.25     28.40 o 
  -5  13  13        2.41       19.11     20.44 o 
  -4  13  13        0.09      -12.91     19.65 o 
  -3  13  13      340.40      318.78     36.66 o 
  -2  13  13        5.71       29.04     20.77 o 
  -1  13  13       89.77      120.80     23.85 o 
   0  13  13      749.91      770.04     57.42 o 
   1  13  13       29.33       15.18     22.33 o 
   2  13  13      757.87      756.85     46.06 o 
   3  13  13       11.87       50.16     25.33 o 
   4  13  13       26.09      -30.36     28.51 o 
   5  13  13        5.08       24.54     36.75 o 
  -7  14  13       12.01       15.66     22.64 o 
  -6  14  13       47.65       15.09     22.46 o 
  -5  14  13       37.03       33.94     22.95 o 
  -4  14  13        3.95       20.52     20.73 o 
  -3  14  13       34.05       18.14     20.76 o 
  -2  14  13      263.52      238.87     28.24 o 
  -1  14  13      382.97      377.20     39.02 o 
   0  14  13        2.47       33.16     23.25 o 
   1  14  13      186.10      202.10     31.04 o 
   2  14  13       49.35       83.27     28.79 o 
   3  14  13        2.40       42.11     24.66 o 
   4  14  13       16.71       21.43     35.48 o 
   5  14  13       81.57       65.26     39.54 o 
  -7  15  13      108.71      113.80     29.87 o 
  -6  15  13       23.92       13.49     22.37 o 
  -5  15  13       16.03      -22.52     19.93 o 
  -4  15  13       16.17      -12.84     19.75 o 
  -3  15  13       33.52       54.23     23.55 o 
  -2  15  13       77.63       79.63     22.53 o 
  -1  15  13      148.44      152.86     29.41 o 
   0  15  13      273.65      234.11     32.99 o 
   1  15  13       60.59       35.18     23.71 o 
   2  15  13       29.35       44.95     25.69 o 
   3  15  13      124.46      151.17     30.54 o 
   4  15  13       31.00       45.18     26.97 o 
  -7  16  13       19.62       12.15     24.73 o 
  -6  16  13        1.30       17.14     23.21 o 
  -5  16  13        0.07      -13.61     24.74 o 
  -4  16  13       91.94       53.83     25.94 o 
  -3  16  13        9.72        6.26     21.16 o 
  -2  16  13      280.20      331.12     39.96 o 
  -1  16  13       63.02       57.65     25.03 o 
   0  16  13       40.93       50.93     25.05 o 
   1  16  13        6.93        0.71     21.17 o 
   2  16  13       31.87        2.48     22.75 o 
   3  16  13       28.27       44.19     25.80 o 
   4  16  13       32.30        0.89     25.33 o 
  -6  17  13      154.61      186.95     31.71 o 
  -5  17  13        1.34       -4.89     23.36 o 
  -4  17  13       81.81       77.27     25.29 o 
  -3  17  13      503.42      581.32     41.50 o 
  -2  17  13       35.60       31.62     25.10 o 
  -1  17  13      319.32      345.53     45.84 o 
   0  17  13        0.60      -20.81     21.97 o 
   1  17  13        0.44        4.02     24.08 o 
   2  17  13       53.95       55.98     27.15 o 
   3  17  13        1.09       23.05     25.86 o 
   4  17  13        0.01       -7.33     26.46 o 
  -6  18  13       83.46       87.06     33.19 o 
  -5  18  13       37.82        3.95     24.40 o 
  -4  18  13      155.60      123.02     28.86 o 
  -3  18  13      121.07      110.49     27.82 o 
  -2  18  13       56.22       91.18     29.56 o 
  -1  18  13       44.43       28.60     34.79 o 
   0  18  13        4.53      -10.19     22.85 o 
   1  18  13       25.61       21.67     25.90 o 
   2  18  13        0.02       14.18     26.15 o 
   3  18  13        3.97       10.96     25.90 o 
  -5  19  13      246.85      255.33     34.26 o 
  -4  19  13        8.95       27.37     24.18 o 
  -3  19  13      100.25      114.39     28.54 o 
  -2  19  13       98.88      137.81     40.59 o 
  -1  19  13       10.09       21.43     26.73 o 
   0  19  13        0.58       -8.23     25.73 o 
   1  19  13        8.26       15.02     26.37 o 
   2  19  13       71.36       87.48     29.82 o 
  -4  20  13        7.89       23.88     26.73 o 
  -3  20  13       32.84       21.33     24.84 o 
  -2  20  13        1.56       -5.23     41.10 o 
  -1  20  13        3.92      -10.02     25.58 o 
   0  20  13       41.66       35.92     28.02 o 
   1  20  13        2.08      -22.63     23.69 o 
  -3  21  13        1.71       -4.85     27.90 o 
  -2  21  13      173.77      171.08     65.13 o 
  -1  21  13       66.78       55.11     34.56 o 
   0  21  13       35.79       54.87     28.32 o 
  -8   0  14     1187.42     1261.20     80.90 o 
  -6   0  14      181.05      113.39     35.18 o 
  -4   0  14      189.10      237.94     39.36 o 
  -2   0  14      360.49      364.24     73.45 o 
   0   0  14      210.46      182.10     24.82 o 
   2   0  14      117.71      113.26     46.91 o 
   4   0  14        7.72      -34.32     37.75 o 
   6   0  14        3.06      -13.73     48.05 o 
  -9   1  14        2.64       -0.57     22.09 o 
  -8   1  14      390.93      532.37     42.01 o 
  -7   1  14        1.72      -22.51     17.66 o 
  -6   1  14      165.02      198.18     27.58 o 
  -5   1  14       46.69       52.02     18.23 o 
  -4   1  14     2125.83     2329.48     63.93 o 
  -3   1  14      321.91      304.92     20.99 o 
  -2   1  14      851.77      999.65     33.51 o 
  -1   1  14       49.95       37.34     13.13 o 
   0   1  14      380.18      397.70     22.25 o 
   1   1  14      145.92      127.88     18.01 o 
   2   1  14      251.31      341.84     32.46 o 
   3   1  14        0.00      -15.64     25.85 o 
   4   1  14       89.20      111.90     38.37 o 
   5   1  14        4.35       29.32     34.67 o 
   6   1  14        1.21      -12.41     33.51 o 
  -9   2  14      205.51      259.66     34.85 o 
  -8   2  14       94.48      138.69     27.32 o 
  -7   2  14      123.92      131.68     26.25 o 
  -6   2  14       48.40       28.19     17.49 o 
  -5   2  14       10.98       14.84     16.20 o 
  -4   2  14      699.18      807.20     36.46 o 
  -3   2  14       54.97       32.75     15.98 o 
  -2   2  14       21.48       -3.94     13.48 o 
  -1   2  14        0.02      -16.65     11.10 o 
   0   2  14       87.07       64.13     14.33 o 
   1   2  14       73.04       46.55     18.06 o 
   2   2  14       82.68      114.90     25.24 o 
   3   2  14       27.61      -29.29     19.53 o 
   4   2  14       15.91      -10.82     31.27 o 
   5   2  14       66.05       68.64     38.02 o 
   6   2  14      111.61       53.11     39.23 o 
  -9   3  14      222.41      241.88     47.72 o 
  -8   3  14        6.12       -2.83     19.61 o 
  -7   3  14       14.32        3.44     17.76 o 
  -6   3  14       22.70       -7.66     16.00 o 
  -5   3  14      125.78      127.89     21.28 o 
  -4   3  14      928.84      917.76     49.63 o 
  -3   3  14       49.89       43.94     16.26 o 
  -2   3  14       72.73       76.18     16.93 o 
  -1   3  14      286.41      277.19     21.42 o 
   0   3  14       57.07       50.64     15.49 o 
   1   3  14        9.29       -5.31     15.89 o 
   2   3  14      773.12      788.82     46.75 o 
   3   3  14       27.14       27.77     21.38 o 
   4   3  14        0.34      -22.19     29.45 o 
   5   3  14        4.55      -51.92     67.50 o 
   6   3  14        0.10       -6.25     34.37 o 
  -9   4  14       24.03        3.28     21.97 o 
  -8   4  14       10.60      -16.09     17.37 o 
  -7   4  14      916.18      830.57     54.82 o 
  -6   4  14       50.42       38.16     18.16 o 
  -5   4  14      433.82      490.69     31.01 o 
  -4   4  14      331.86      348.15     29.14 o 
  -3   4  14      618.04      555.18     29.77 o 
  -2   4  14      297.79      289.06     30.81 o 
  -1   4  14      286.35      303.23     23.06 o 
   0   4  14        8.33      -11.26     15.12 o 
   1   4  14       14.54        0.00     16.02 o 
   2   4  14       11.17      -15.27     26.25 o 
   3   4  14      159.47      172.54     40.40 o 
   4   4  14      243.86      200.41     32.82 o 
   5   4  14       34.22       -4.76     34.67 o 
   6   4  14       36.13       29.18     39.23 o 
  -9   5  14      261.52      246.97     35.30 o 
  -8   5  14      178.39      131.81     25.11 o 
  -7   5  14       35.98       30.75     19.42 o 
  -6   5  14        1.76       -8.05     16.09 o 
  -5   5  14       27.14       23.52     17.47 o 
  -4   5  14      308.46      306.54     25.94 o 
  -3   5  14       27.08        1.34     14.56 o 
  -2   5  14       83.35       76.31     16.87 o 
  -1   5  14     3212.26     3266.09     87.94 o 
   0   5  14      507.60      447.58     37.74 o 
   1   5  14       15.19       39.63     21.16 o 
   2   5  14        4.99      -14.04     16.83 o 
   3   5  14       39.16       35.25     23.70 o 
   4   5  14       24.08       31.78     25.02 o 
   5   5  14       28.89       28.82     26.73 o 
   6   5  14       28.42       21.44     39.18 o 
  -9   6  14      160.65      200.76     32.32 o 
  -8   6  14        4.02        2.66     21.38 o 
  -7   6  14      381.25      370.37     31.85 o 
  -6   6  14       15.25      -19.17     15.86 o 
  -5   6  14      421.59      412.47     29.76 o 
  -4   6  14       43.12        9.90     20.29 o 
  -3   6  14       18.89      -13.78     13.84 o 
  -2   6  14      268.69      221.69     29.96 o 
  -1   6  14       10.31       34.79     17.83 o 
   0   6  14      410.47      513.86     46.07 o 
   1   6  14      870.27      821.00     43.77 o 
   2   6  14      201.83      173.86     27.86 o 
   3   6  14        8.22       -6.98     22.19 o 
   4   6  14        0.44      -32.61     21.74 o 
   5   6  14        8.90       -4.57     24.41 o 
   6   6  14       17.16        8.41     39.18 o 
  -9   7  14       25.69       55.44     26.80 o 
  -8   7  14        7.67       12.40     21.10 o 
  -7   7  14        4.56      -10.30     17.88 o 
  -6   7  14        9.38       -7.34     17.46 o 
  -5   7  14       55.94       12.53     19.67 o 
  -4   7  14       24.05       38.48     17.31 o 
  -3   7  14       30.02       55.70     17.09 o 
  -2   7  14      668.27      635.34     42.77 o 
  -1   7  14        2.02        0.84     17.26 o 
   0   7  14      619.71      650.61     45.12 o 
   1   7  14       53.46       59.34     23.46 o 
   2   7  14        0.94      -16.38     19.18 o 
   3   7  14      107.33      143.99     53.77 o 
   4   7  14       13.89      -34.28     22.85 o 
   5   7  14        3.17       -8.02     26.16 o 
   6   7  14        6.77       21.77     29.52 o 
  -8   8  14       33.26        7.86     22.19 o 
  -7   8  14      106.90      103.67     26.43 o 
  -6   8  14        6.79       -7.22     16.96 o 
  -5   8  14       14.49        2.54     16.57 o 
  -4   8  14      533.15      537.45     48.20 o 
  -3   8  14       35.19       11.35     19.32 o 
  -2   8  14      166.35      208.98     25.20 o 
  -1   8  14       51.34       46.63     19.33 o 
   0   8  14      347.51      355.91     34.72 o 
   1   8  14        7.45       23.60     20.95 o 
   2   8  14       48.78       75.01     29.01 o 
   3   8  14       30.05       28.17     28.29 o 
   4   8  14       11.82       -6.18     30.26 o 
   5   8  14        6.33        9.08     27.40 o 
   6   8  14       21.12      -16.42     28.38 o 
  -8   9  14      235.43      259.97     41.28 o 
  -7   9  14      146.41      154.67     27.96 o 
  -6   9  14      523.95      492.75     34.20 o 
  -5   9  14       51.41       37.72     18.52 o 
  -4   9  14      202.43      233.32     27.38 o 
  -3   9  14     1069.54     1166.18     48.17 o 
  -2   9  14        0.06        0.15     17.91 o 
  -1   9  14       73.18       57.78     20.00 o 
   0   9  14     1936.98     1841.17    112.00 o 
   1   9  14        1.39      -15.59     19.17 o 
   2   9  14       70.01       61.18     35.20 o 
   3   9  14        5.88        2.13     28.15 o 
   4   9  14      202.27      124.60     39.55 o 
   5   9  14        8.69       -8.14     55.49 o 
  -8  10  14      440.81      459.81     41.75 o 
  -7  10  14       73.78       64.74     24.83 o 
  -6  10  14      186.18      204.99     29.11 o 
  -5  10  14       98.68       91.86     20.77 o 
  -4  10  14       20.22       49.63     20.99 o 
  -3  10  14      224.89      231.68     27.44 o 
  -2  10  14      447.93      421.65     42.26 o 
  -1  10  14      238.67      237.01     31.26 o 
   0  10  14      531.44      637.30     67.67 o 
   1  10  14        2.35      -20.73     20.22 o 
   2  10  14      283.43      314.91     44.56 o 
   3  10  14       64.35      104.32     35.83 o 
   4  10  14        7.59       11.29     32.70 o 
   5  10  14       74.44       96.21     39.55 o 
  -8  11  14        1.13        9.37     20.87 o 
  -7  11  14       23.65       27.21     24.10 o 
  -6  11  14      191.39      203.74     29.74 o 
  -5  11  14       37.72       30.88     20.20 o 
  -4  11  14     1254.13     1197.57     79.22 o 
  -3  11  14        1.83       -4.88     18.97 o 
  -2  11  14      199.19      212.23     26.72 o 
  -1  11  14      503.71      480.94     34.51 o 
   0  11  14     1528.52     1612.74     66.21 o 
   1  11  14       13.81        7.47     21.83 o 
   2  11  14      162.38      306.99     53.21 o 
   3  11  14      126.51      119.33     28.57 o 
   4  11  14       64.38       49.17     34.76 o 
   5  11  14        2.62      -17.46     32.70 o 
  -7  12  14        2.07       20.33     20.96 o 
  -6  12  14       28.35      -22.86     19.42 o 
  -5  12  14        9.67       15.93     31.87 o 
  -4  12  14       32.54       62.42     23.59 o 
  -3  12  14      128.45      111.86     38.57 o 
  -2  12  14       14.64       13.93     19.61 o 
  -1  12  14       48.49       21.88     23.71 o 
   0  12  14      839.51      870.68     71.45 o 
   1  12  14       20.42       65.04     25.46 o 
   2  12  14       16.01       20.59     24.27 o 
   3  12  14       21.52       49.78     25.64 o 
   4  12  14        0.18      -38.54     28.54 o 
   5  12  14       20.23       -1.55     38.33 o 
  -7  13  14      104.86      117.30     29.20 o 
  -6  13  14        1.22        0.03     19.72 o 
  -5  13  14      237.82      253.77     31.24 o 
  -4  13  14      429.06      394.15     40.29 o 
  -3  13  14       63.09       82.85     23.96 o 
  -2  13  14      165.77      149.07     26.33 o 
  -1  13  14       40.18       57.68     25.88 o 
   0  13  14       77.44      106.97     27.42 o 
   1  13  14      219.48      288.49     34.25 o 
   2  13  14       86.27       87.57     27.23 o 
   3  13  14        0.06      -15.64     21.28 o 
   4  13  14       38.59       -3.95     35.35 o 
  -7  14  14       58.25       56.62     26.64 o 
  -6  14  14       91.72       72.34     25.49 o 
  -5  14  14        0.07       29.36     22.36 o 
  -4  14  14       45.10       45.62     22.84 o 
  -3  14  14      705.82      648.03     52.68 o 
  -2  14  14      249.74      254.58     29.96 o 
  -1  14  14      169.61      179.31     31.12 o 
   0  14  14       38.36       18.53     24.08 o 
   1  14  14       31.83       57.48     26.52 o 
   2  14  14        3.63       16.24     24.50 o 
   3  14  14        0.18       19.98     24.88 o 
   4  14  14      105.13      111.31     41.04 o 
  -6  15  14        0.46       -1.75     22.12 o 
  -5  15  14        1.03       16.09     23.49 o 
  -4  15  14       29.54       23.44     22.89 o 
  -3  15  14       53.89       31.37     24.11 o 
  -2  15  14        1.29      -12.66     20.09 o 
  -1  15  14      362.90      394.36     39.34 o 
   0  15  14        0.30       -7.64     24.89 o 
   1  15  14       27.35       17.09     23.75 o 
   2  15  14       15.77       28.70     25.50 o 
   3  15  14       16.54       38.40     27.03 o 
   4  15  14       24.90        6.86     35.16 o 
  -6  16  14       17.49       13.85     25.22 o 
  -5  16  14       32.55       60.15     26.79 o 
  -4  16  14       25.54        3.38     22.94 o 
  -3  16  14      344.24      374.76     36.51 o 
  -2  16  14       46.02       20.48     23.20 o 
  -1  16  14        1.47      -27.59     22.70 o 
   0  16  14        7.18       42.45     25.64 o 
   1  16  14       60.91       56.15     27.23 o 
   2  16  14        4.29      -19.03     25.45 o 
   3  16  14       27.24       18.28     32.64 o 
  -5  17  14      231.53      230.33     32.94 o 
  -4  17  14       27.04       13.03     24.44 o 
  -3  17  14        0.95       23.87     26.09 o 
  -2  17  14       67.24       83.54     30.36 o 
  -1  17  14      141.90      126.85     30.78 o 
   0  17  14       79.52       77.76     27.55 o 
   1  17  14       11.85       32.71     26.54 o 
   2  17  14        0.39       20.29     25.42 o 
   3  17  14       13.24      -15.06     35.55 o 
  -5  18  14       37.19       49.14     29.05 o 
  -4  18  14       60.28       45.50     27.65 o 
  -3  18  14       33.32       44.02     25.51 o 
  -2  18  14      199.84      272.61     52.66 o 
  -1  18  14        2.67      -31.77     27.84 o 
   0  18  14       88.40       87.48     43.02 o 
   1  18  14       49.76       68.03     27.32 o 
   2  18  14       25.08       -3.56     24.66 o 
  -4  19  14      110.84       65.41     27.63 o 
  -3  19  14       92.97       62.98     28.22 o 
  -2  19  14       18.10        7.08     28.08 o 
  -1  19  14       51.41       87.93     31.14 o 
   0  19  14        0.79       -1.39     24.95 o 
   1  19  14      101.52       67.51     29.70 o 
  -2  20  14        3.72      -28.21     28.49 o 
  -1  20  14        3.22       -5.74     26.46 o 
   0  20  14       12.98       12.35     26.46 o 
  -9   0  15      131.36       97.69     54.34 o 
  -7   0  15      251.97      278.79     53.77 o 
  -5   0  15      251.97      195.92     38.00 o 
  -3   0  15     1642.41     1706.91     65.59 o 
  -1   0  15       10.19      -11.99     22.78 o 
   1   0  15       13.09      -25.99     22.79 o 
   3   0  15       31.18       33.18     44.62 o 
   5   0  15       22.60       77.80     56.06 o 
  -9   1  15        2.34      -10.79     23.32 o 
  -8   1  15      326.18      402.70     50.86 o 
  -7   1  15      220.23      182.58     39.30 o 
  -6   1  15       46.37       39.85     20.92 o 
  -5   1  15      227.59      214.27     27.25 o 
  -4   1  15      143.35      212.48     23.28 o 
  -3   1  15       47.92       29.49     23.14 o 
  -2   1  15       95.16       64.63     17.50 o 
  -1   1  15        4.55      -18.51     12.34 o 
   0   1  15       67.10       52.38     14.89 o 
   1   1  15       23.97      -20.50     25.33 o 
   2   1  15       94.91       72.89     33.95 o 
   3   1  15       20.97       -7.20     29.95 o 
   4   1  15       53.15      -14.09     33.14 o 
   5   1  15       34.58       -8.92     36.16 o 
   6   1  15        1.33        8.62     38.00 o 
  -9   2  15      125.72      194.13     41.28 o 
  -8   2  15        0.34       12.92     24.77 o 
  -7   2  15       20.03        8.74     19.77 o 
  -6   2  15       57.56       64.40     22.38 o 
  -5   2  15      102.07       38.66     17.30 o 
  -4   2  15     3085.80     3010.93    144.98 o 
  -3   2  15        8.89        5.67     15.63 o 
  -2   2  15      442.66      482.53     31.15 o 
  -1   2  15      272.24      237.12     21.65 o 
   0   2  15       16.27        6.51     14.94 o 
   1   2  15       13.47       10.13     17.12 o 
   2   2  15       76.62       91.53     25.39 o 
   3   2  15      264.34      263.55     46.09 o 
   4   2  15      223.54      207.59     43.48 o 
   5   2  15        0.03      -27.80     33.57 o 
   6   2  15        6.45       14.78     38.00 o 
  -8   3  15      350.76      411.59     39.28 o 
  -7   3  15      110.54       74.80     26.13 o 
  -6   3  15       79.67       82.45     21.03 o 
  -5   3  15       61.38       18.67     16.82 o 
  -4   3  15      875.50      926.65     49.19 o 
  -3   3  15     1354.53     1371.39     45.42 o 
  -2   3  15      402.09      371.17     26.04 o 
  -1   3  15       12.03       -6.07     14.45 o 
   0   3  15      125.63      165.25     22.96 o 
   1   3  15      291.98      277.24     25.79 o 
   2   3  15      107.34      111.07     26.88 o 
   3   3  15        9.97       -3.19     27.45 o 
   4   3  15       40.31       38.67     36.16 o 
   5   3  15       16.83       -2.91     34.67 o 
  -8   4  15       97.52       51.40     28.24 o 
  -7   4  15       37.94       17.56     19.16 o 
  -6   4  15       42.32       57.67     20.09 o 
  -5   4  15        3.61       -8.18     15.68 o 
  -4   4  15       33.29       56.30     18.58 o 
  -3   4  15      291.10      294.84     24.39 o 
  -2   4  15        3.52      -15.11     14.43 o 
  -1   4  15       12.33        7.22     21.80 o 
   0   4  15      745.36      816.23     37.96 o 
   1   4  15      747.32      793.79     43.29 o 
   2   4  15       28.69       45.05     23.39 o 
   3   4  15      150.80      126.35     27.77 o 
   4   4  15        0.38      -28.03     30.74 o 
   5   4  15        7.58      -26.99     32.76 o 
  -8   5  15        0.16        5.12     20.19 o 
  -7   5  15       82.79       89.92     22.50 o 
  -6   5  15        6.67        9.98     17.98 o 
  -5   5  15       36.53       33.32     18.00 o 
  -4   5  15      305.14      325.59     34.62 o 
  -3   5  15        0.47        0.16     15.19 o 
  -2   5  15       14.83      -11.57     20.15 o 
  -1   5  15      178.05      177.03     28.07 o 
   0   5  15      385.41      471.04     41.60 o 
   1   5  15       40.80       72.47     22.66 o 
   2   5  15       34.57       18.02     27.93 o 
   3   5  15       13.01        4.13     23.23 o 
   4   5  15        2.85      -20.59     22.99 o 
   5   5  15        4.79      -56.12     49.19 o 
  -8   6  15       20.35      -13.81     20.01 o 
  -7   6  15      310.89      358.07     48.73 o 
  -6   6  15      224.49      195.54     25.13 o 
  -5   6  15       25.43       21.01     17.46 o 
  -4   6  15      210.82      235.92     24.60 o 
  -3   6  15      256.07      257.85     23.78 o 
  -2   6  15        2.13      -27.76     18.51 o 
  -1   6  15        0.01       10.00     17.23 o 
   0   6  15      777.33      669.04     64.12 o 
   1   6  15      105.48       92.96     25.12 o 
   2   6  15       10.90       -4.32     28.03 o 
   3   6  15       84.11       64.08     54.92 o 
   4   6  15       10.09      -12.23     24.14 o 
   5   6  15        0.17      -27.28     35.57 o 
  -8   7  15      443.27      496.92     77.61 o 
  -7   7  15       60.34       64.11     23.22 o 
  -6   7  15       16.18        7.47     17.94 o 
  -5   7  15        6.73      -12.99     16.27 o 
  -4   7  15       90.43      103.45     21.03 o 
  -3   7  15      354.71      299.33     29.23 o 
  -2   7  15       77.00       54.97     20.90 o 
  -1   7  15      727.69      674.49     46.40 o 
   0   7  15      665.74      843.45     48.87 o 
   1   7  15      335.95      354.32     37.67 o 
   2   7  15       19.58       -9.90     28.28 o 
   3   7  15        7.79      -38.10     25.40 o 
   4   7  15        2.89      -23.91     28.30 o 
   5   7  15        3.29       -7.89     27.38 o 
  -8   8  15       24.89       14.64     21.53 o 
  -7   8  15        0.08        7.86     19.58 o 
  -6   8  15        0.22       25.77     18.50 o 
  -5   8  15      292.71      281.85     27.43 o 
  -4   8  15      625.45      650.41     85.05 o 
  -3   8  15       21.93       29.39     19.13 o 
  -2   8  15        0.87      -10.19     17.32 o 
  -1   8  15      604.92      658.87     39.14 o 
   0   8  15      368.86      375.69     50.05 o 
   1   8  15      280.19      327.67     51.08 o 
   2   8  15       63.40       56.80     24.65 o 
   3   8  15       15.78       58.46     33.22 o 
   4   8  15      168.32      151.85     41.23 o 
   5   8  15        0.07       10.46     32.95 o 
  -8   9  15      167.05      166.80     31.42 o 
  -7   9  15      342.61      371.05     44.01 o 
  -6   9  15       29.82        5.27     18.41 o 
  -5   9  15       13.11       15.75     17.76 o 
  -4   9  15      413.29      382.63     33.43 o 
  -3   9  15       65.48       68.43     22.12 o 
  -2   9  15       41.85       23.43     19.70 o 
  -1   9  15        0.05        5.25     18.55 o 
   0   9  15      458.52      315.42     34.55 o 
   1   9  15      130.81      251.00     42.44 o 
   2   9  15       71.08       54.71     24.23 o 
   3   9  15       80.07      116.77     36.56 o 
   4   9  15       28.48       63.66     36.98 o 
   5   9  15        2.66      -17.05     32.70 o 
  -7  10  15       29.68       21.35     21.71 o 
  -6  10  15        0.28       -8.62     17.89 o 
  -5  10  15        6.95       -7.34     19.98 o 
  -4  10  15        5.97       11.41     19.68 o 
  -3  10  15       61.82       68.23     22.79 o 
  -2  10  15       13.23      -21.50     23.45 o 
  -1  10  15       27.95       61.55     25.54 o 
   0  10  15       42.88      -11.79     21.48 o 
   1  10  15       14.10       38.61     24.31 o 
   2  10  15       18.49       55.31     24.39 o 
   3  10  15       48.52       91.88     36.83 o 
   4  10  15       65.95      117.59     40.95 o 
  -7  11  15       47.09       37.83     25.50 o 
  -6  11  15        6.17       31.15     22.17 o 
  -5  11  15       54.72       62.80     23.33 o 
  -4  11  15      105.07       83.51     23.86 o 
  -3  11  15       64.84       79.12     23.84 o 
  -2  11  15      164.59      195.04     27.52 o 
  -1  11  15      628.98      778.56     50.20 o 
   0  11  15      361.63      416.39     41.52 o 
   1  11  15        6.58       31.21     23.81 o 
   2  11  15      100.25      185.77     30.87 o 
   3  11  15      178.54      172.72     45.19 o 
   4  11  15      127.25       60.30     37.66 o 
  -7  12  15        7.94      -19.00     22.73 o 
  -6  12  15      412.55      410.53     37.88 o 
  -5  12  15        1.57       -5.57     20.19 o 
  -4  12  15      328.72      227.21     29.91 o 
  -3  12  15       39.43       39.37     21.92 o 
  -2  12  15        0.23        8.23     19.66 o 
  -1  12  15      267.45      281.96     34.73 o 
   0  12  15       71.91       66.97     30.62 o 
   1  12  15      361.62      349.31     45.22 o 
   2  12  15      470.70      439.12     66.02 o 
   3  12  15        2.15        7.31     32.43 o 
   4  12  15        2.68       17.30     35.18 o 
  -6  13  15        0.12      -22.18     21.62 o 
  -5  13  15        1.00       -2.23     20.15 o 
  -4  13  15      126.99      130.41     45.58 o 
  -3  13  15      322.36      304.93     32.83 o 
  -2  13  15      280.03      290.40     33.69 o 
  -1  13  15        6.25       15.78     23.57 o 
   0  13  15      226.44      229.70     33.67 o 
   1  13  15       13.06       41.59     24.72 o 
   2  13  15       19.10       33.55     25.33 o 
   3  13  15       10.88       -3.08     31.58 o 
   4  13  15       85.85      105.93     41.04 o 
  -6  14  15        5.99       -0.29     22.40 o 
  -5  14  15       53.53       63.46     27.91 o 
  -4  14  15        4.16        5.63     22.38 o 
  -3  14  15      155.68      179.30     28.92 o 
  -2  14  15       13.19       49.57     27.11 o 
  -1  14  15        5.99       37.54     26.09 o 
   0  14  15        3.28       -5.42     22.84 o 
   1  14  15       36.88        0.13     27.53 o 
   2  14  15        6.97       12.05     25.33 o 
   3  14  15        0.59      -33.46     24.27 o 
  -6  15  15       89.05       76.36     28.76 o 
  -5  15  15       40.53       34.05     25.49 o 
  -4  15  15        8.79        6.39     23.12 o 
  -3  15  15        6.86       -1.06     21.67 o 
  -2  15  15      119.81       66.36     28.68 o 
  -1  15  15       61.83       95.77     30.32 o 
   0  15  15        3.72       20.25     26.09 o 
   1  15  15       13.43       -9.82     24.88 o 
   2  15  15       65.18       95.74     29.79 o 
   3  15  15        7.88       -6.48     24.89 o 
  -5  16  15       79.26       84.90     27.81 o 
  -4  16  15      244.87      295.16     38.31 o 
  -3  16  15       12.91        4.82     23.43 o 
  -2  16  15       64.03       57.08     28.28 o 
  -1  16  15       53.43       47.19     27.80 o 
   0  16  15       25.68       33.11     27.18 o 
   1  16  15        9.22       24.74     26.36 o 
   2  16  15       17.97       10.90     25.90 o 
  -4  17  15        9.23      -17.58     27.08 o 
  -3  17  15        5.02       17.28     24.38 o 
  -2  17  15        3.08       27.40     28.39 o 
  -1  17  15       18.09        8.18     35.36 o 
   0  17  15        5.32       -6.32     25.58 o 
   1  17  15       41.77       39.38     32.78 o 
  -3  18  15       63.59       82.17     27.89 o 
  -2  18  15       12.34      -20.83     26.66 o 
  -1  18  15       35.32       70.88     30.60 o 
   0  18  15      143.58      211.88     37.20 o 
  -8   0  16      230.56      231.98     48.52 o 
  -6   0  16      196.58      260.42     53.77 o 
  -4   0  16      601.31      667.40    151.59 o 
  -2   0  16       53.25       40.83     46.33 o 
   0   0  16      416.29      505.84     40.41 o 
   2   0  16       74.90       50.34     49.19 o 
   4   0  16       14.74      -33.18     50.34 o 
  -8   1  16        0.49       -7.63     22.84 o 
  -7   1  16       21.61       -9.69     21.16 o 
  -6   1  16      140.00      114.92     25.51 o 
  -5   1  16      549.72      542.81     80.57 o 
  -4   1  16       25.65       21.22     22.62 o 
  -3   1  16       19.06       54.77     19.73 o 
  -2   1  16        0.64        2.55     15.94 o 
  -1   1  16        8.84      -21.25     14.17 o 
   0   1  16      358.57      384.66     26.95 o 
   1   1  16       34.78       28.17     32.33 o 
   2   1  16        0.02        2.87     31.07 o 
   3   1  16        5.63       -3.11     32.76 o 
   4   1  16       30.72       30.18     36.38 o 
   5   1  16       21.01       22.15     40.04 o 
  -8   2  16      256.33      368.44     57.98 o 
  -7   2  16        0.03       -8.17     21.13 o 
  -6   2  16        7.33      -14.84     17.94 o 
  -5   2  16       10.15      -17.22     18.79 o 
  -4   2  16        0.09       18.88     18.91 o 
  -3   2  16      162.42      153.95     21.66 o 
  -2   2  16      246.39      226.40     22.98 o 
  -1   2  16       35.83        7.28     15.67 o 
   0   2  16        9.85        6.30     20.18 o 
   1   2  16        0.23      -15.17     21.58 o 
   2   2  16        1.52        9.30     32.61 o 
   3   2  16       41.35       22.69     33.95 o 
   4   2  16       54.96       66.55     41.76 o 
   5   2  16        0.78       48.31     39.54 o 
  -8   3  16       18.45       38.03     24.68 o 
  -7   3  16       20.46       27.17     22.72 o 
  -6   3  16       22.57       -9.28     19.93 o 
  -5   3  16        1.45       -9.84     16.47 o 
  -4   3  16       92.82       57.01     18.53 o 
  -3   3  16       85.92      112.83     20.16 o 
  -2   3  16        1.61      -15.56     14.63 o 
  -1   3  16       38.46       -2.24     20.97 o 
   0   3  16        0.06       16.81     30.02 o 
   1   3  16       46.60       91.73     31.07 o 
   2   3  16      252.74      245.72     32.31 o 
   3   3  16        2.21      -33.21     30.33 o 
   4   3  16       59.90       70.69     38.42 o 
   5   3  16       13.02      -16.86     36.16 o 
  -8   4  16        0.01       -9.06     23.41 o 
  -7   4  16      455.49      479.84     67.54 o 
  -6   4  16        0.13       -0.14     17.64 o 
  -5   4  16       77.66       65.33     19.97 o 
  -4   4  16      208.35      163.47     29.73 o 
  -3   4  16      288.76      310.39     25.73 o 
  -2   4  16       12.97      -10.96     17.48 o 
  -1   4  16       96.42       93.05     26.15 o 
   0   4  16      225.69      204.15     29.59 o 
   1   4  16      830.59      863.32     69.41 o 
   2   4  16       43.70       -2.29     38.90 o 
   3   4  16       42.88       23.29     33.51 o 
   4   4  16        8.26        9.70     43.47 o 
   5   4  16        2.57        3.17     37.56 o 
  -8   5  16        0.53       13.74     24.55 o 
  -7   5  16        5.24        2.56     19.73 o 
  -6   5  16       29.51       30.14     21.97 o 
  -5   5  16      389.89      382.82     34.16 o 
  -4   5  16        1.73      -20.90     15.94 o 
  -3   5  16        0.11      -12.21     15.35 o 
  -2   5  16       62.24       64.40     21.74 o 
  -1   5  16       73.71       39.31     19.21 o 
   0   5  16        2.56       17.15     22.28 o 
   1   5  16       98.31       73.07     24.57 o 
   2   5  16      214.84      195.49     39.25 o 
   3   5  16      195.40      181.22     39.31 o 
   4   5  16        0.71      -45.76     50.34 o 
   5   5  16        5.54       -0.12     38.73 o 
  -8   6  16       11.65       -3.86     21.24 o 
  -7   6  16      372.30      385.05     39.88 o 
  -6   6  16      173.78      188.41     25.91 o 
  -5   6  16      102.23       85.39     21.12 o 
  -4   6  16      532.90      470.37     42.66 o 
  -3   6  16      303.67      358.36     41.03 o 
  -2   6  16        5.82      -19.94     17.71 o 
  -1   6  16       99.99       93.98     22.24 o 
   0   6  16       66.34       52.08     25.39 o 
   1   6  16       67.40       87.14     26.16 o 
   2   6  16       76.36      106.61     34.37 o 
   3   6  16       47.42       53.40     33.26 o 
   4   6  16       14.14       69.79     40.04 o 
  -7   7  16       66.64       87.82     23.19 o 
  -6   7  16        3.83       29.20     19.81 o 
  -5   7  16       56.29       57.74     20.04 o 
  -4   7  16        0.06       18.24     19.90 o 
  -3   7  16      362.10      429.40     34.51 o 
  -2   7  16       29.79        8.80     19.99 o 
  -1   7  16       62.04       33.89     24.44 o 
   0   7  16      183.01      170.02     30.02 o 
   1   7  16        7.81       -1.99     21.83 o 
   2   7  16       86.85      108.29     34.86 o 
   3   7  16       85.85       94.37     49.19 o 
   4   7  16        1.84       16.00     33.26 o 
  -7   8  16       26.76       18.92     21.17 o 
  -6   8  16      230.65      245.47     28.12 o 
  -5   8  16       13.28       22.51     21.95 o 
  -4   8  16      303.51      280.84     30.90 o 
  -3   8  16      221.91      216.60     26.97 o 
  -2   8  16        0.07        0.51     18.93 o 
  -1   8  16       27.97       -4.56     22.56 o 
   0   8  16       11.68       10.12     23.53 o 
   1   8  16      103.59      112.06     29.00 o 
   2   8  16        9.10      107.02     35.97 o 
   3   8  16        6.04       10.14     33.53 o 
   4   8  16        0.02       13.94     39.47 o 
  -7   9  16       50.04       38.02     22.35 o 
  -6   9  16      216.75      223.58     27.16 o 
  -5   9  16      151.31      101.86     24.82 o 
  -4   9  16        1.88       18.12     20.44 o 
  -3   9  16       58.07       52.60     22.08 o 
  -2   9  16       70.75       62.93     22.33 o 
  -1   9  16      309.49      299.33     36.06 o 
   0   9  16      114.73      123.80     29.76 o 
   1   9  16      105.23      133.12     30.10 o 
   2   9  16      801.00      766.59     62.04 o 
   3   9  16       65.69       48.29     34.85 o 
   4   9  16        0.53        5.93     35.45 o 
  -7  10  16        1.17        2.08     20.76 o 
  -6  10  16       21.98       37.48     24.31 o 
  -5  10  16       70.54       40.20     23.07 o 
  -4  10  16      564.38      468.02     37.24 o 
  -3  10  16       31.46        1.37     20.48 o 
  -2  10  16        0.38        8.37     19.35 o 
  -1  10  16      245.33      266.83     33.97 o 
   0  10  16      104.40      137.40     31.04 o 
   1  10  16      103.75       85.55     28.26 o 
   2  10  16       63.34       83.27     27.56 o 
   3  10  16      172.17      241.55     45.90 o 
   4  10  16       26.75       76.65     40.06 o 
  -6  11  16       49.43       18.81     22.17 o 
  -5  11  16       10.58        9.23     22.50 o 
  -4  11  16        1.39       22.86     20.93 o 
  -3  11  16        2.45       -3.96     20.00 o 
  -2  11  16      175.12      151.57     27.91 o 
  -1  11  16       26.22       15.21     25.15 o 
   0  11  16       75.36       31.22     26.76 o 
   1  11  16        2.88        9.23     25.21 o 
   2  11  16        8.22       21.77     24.38 o 
   3  11  16        5.82       47.52     36.56 o 
  -6  12  16        8.81       27.29     25.43 o 
  -5  12  16        1.97      -24.68     18.58 o 
  -4  12  16        8.50      -10.07     21.26 o 
  -3  12  16       79.07       61.32     24.95 o 
  -2  12  16      132.33      126.52     30.01 o 
  -1  12  16      210.25      214.50     34.05 o 
   0  12  16      350.82      392.33     40.19 o 
   1  12  16       69.50      129.30     30.70 o 
   2  12  16        0.43       20.04     24.81 o 
   3  12  16       10.96       19.63     36.48 o 
  -6  13  16       75.10      118.23     30.50 o 
  -5  13  16      155.08      139.76     30.71 o 
  -4  13  16        9.63        3.15     22.85 o 
  -3  13  16        0.04      -17.95     21.61 o 
  -2  13  16        0.14       30.15     26.84 o 
  -1  13  16       17.96       15.88     27.02 o 
   0  13  16        0.87        0.34     26.24 o 
   1  13  16       11.35       12.32     25.76 o 
   2  13  16       78.69       82.85     29.69 o 
  -5  14  16        0.01       12.60     24.70 o 
  -4  14  16       89.61       87.45     26.99 o 
  -3  14  16        0.34      -24.44     21.33 o 
  -2  14  16       20.54       34.57     27.40 o 
  -1  14  16        7.40        4.86     44.56 o 
   0  14  16       22.63       34.40     27.63 o 
   1  14  16      174.13      176.16     34.63 o 
   2  14  16      123.82      120.76     41.92 o 
  -5  15  16      211.64      165.57     31.84 o 
  -4  15  16        3.79       -0.39     23.24 o 
  -3  15  16       37.79       21.52     24.47 o 
  -2  15  16       46.26       40.70     29.00 o 
  -1  15  16      169.97      170.83     37.40 o 
   0  15  16        2.07        5.17     25.88 o 
   1  15  16        1.65       20.81     25.94 o 
  -4  16  16        0.33      -23.69     23.86 o 
  -3  16  16      196.96      196.36     32.46 o 
  -2  16  16        1.92        2.41     28.88 o 
  -1  16  16        4.47       14.29     26.86 o 
   0  16  16       11.39       24.92     27.60 o 
   1  16  16       92.88       94.61     31.52 o 
  -2  17  16      123.38      136.68     34.25 o 
  -1  17  16       10.27       -3.65     25.86 o 
  -7   0  17        0.02      -32.64     29.95 o 
  -5   0  17       89.25       41.66     30.89 o 
  -3   0  17      137.08      143.76     34.53 o 
  -1   0  17        0.21      -13.43     30.89 o 
   1   0  17       34.27       27.46     46.91 o 
   3   0  17       12.14       83.52     58.35 o 
  -7   1  17      161.42      169.54     31.68 o 
  -6   1  17        1.06       -3.82     20.51 o 
  -5   1  17       31.29       19.92     19.94 o 
  -4   1  17        1.92        0.81     19.14 o 
  -3   1  17     1048.25     1041.90     46.01 o 
  -2   1  17      243.39      245.48     27.28 o 
  -1   1  17        5.05        7.87     18.42 o 
   0   1  17      259.53      280.85     65.93 o 
   1   1  17      172.22      172.44     40.04 o 
   2   1  17       42.63        6.86     33.14 o 
   3   1  17       79.15       96.83     39.62 o 
   4   1  17       33.55        3.17     38.73 o 
  -7   2  17      313.13      293.82     39.47 o 
  -6   2  17      594.03      517.92     57.63 o 
  -5   2  17       36.48       40.74     22.38 o 
  -4   2  17      302.69      243.00     28.86 o 
  -3   2  17        2.06       -3.16     22.46 o 
  -2   2  17      285.33      324.88     26.25 o 
  -1   2  17       23.10       16.88     19.32 o 
   0   2  17      158.28      144.08     37.47 o 
   1   2  17       14.31       70.93     46.91 o 
   2   2  17        0.01        9.70     34.37 o 
   3   2  17        3.15       49.18     38.37 o 
   4   2  17        0.04       17.09     38.42 o 
  -7   3  17      457.80      425.79     40.34 o 
  -6   3  17        0.54      -25.33     26.59 o 
  -5   3  17      149.01      161.99     27.19 o 
  -4   3  17      281.44      315.43     31.39 o 
  -3   3  17       35.27       42.94     18.70 o 
  -2   3  17      124.65      170.40     25.82 o 
  -1   3  17      167.94      180.64     25.70 o 
   0   3  17      193.31      211.61     35.07 o 
   1   3  17      169.97      157.56     46.91 o 
   2   3  17        0.04      -27.46     44.62 o 
   3   3  17       13.05       34.32     38.02 o 
   4   3  17       89.72      156.14     47.32 o 
  -7   4  17      167.41      225.84     33.33 o 
  -6   4  17        1.07       -7.15     20.65 o 
  -5   4  17       24.72       30.39     21.94 o 
  -4   4  17       36.31       21.76     18.04 o 
  -3   4  17       69.13       40.92     21.52 o 
  -2   4  17       10.36      -11.10     19.39 o 
  -1   4  17      374.33      366.87     47.61 o 
   0   4  17        0.12      -16.59     21.11 o 
   1   4  17       66.51       64.33     32.24 o 
   2   4  17       48.22       31.23     29.41 o 
   3   4  17      119.77      185.34     66.36 o 
   4   4  17       29.74       38.90     51.48 o 
  -7   5  17       17.40       46.23     23.83 o 
  -6   5  17      177.73      197.17     32.04 o 
  -5   5  17       49.32       73.16     21.15 o 
  -4   5  17        2.23       -1.15     17.77 o 
  -3   5  17      290.51      314.12     31.34 o 
  -2   5  17       39.58       27.67     20.33 o 
  -1   5  17       59.36       73.48     30.80 o 
   0   5  17       11.64        7.53     23.78 o 
   1   5  17        3.17      -15.00     28.28 o 
   2   5  17       22.10        5.12     35.47 o 
   3   5  17       21.66       96.10     60.64 o 
   4   5  17       15.42       36.61     54.92 o 
  -7   6  17      124.17      121.52     29.38 o 
  -6   6  17       19.05        2.86     20.20 o 
  -5   6  17        1.00       -6.84     17.67 o 
  -4   6  17        4.56        6.51     20.26 o 
  -3   6  17       11.06        8.84     21.63 o 
  -2   6  17      149.07      169.71     26.76 o 
  -1   6  17      148.69      182.81     31.70 o 
   0   6  17        5.04      -28.26     29.58 o 
   1   6  17        0.04       17.80     31.76 o 
   2   6  17       64.51       81.47     34.63 o 
   3   6  17        5.10       14.00     32.70 o 
  -7   7  17       97.49       90.23     25.64 o 
  -6   7  17        4.63        7.72     20.61 o 
  -5   7  17       75.75       62.73     24.77 o 
  -4   7  17       22.19       22.23     20.97 o 
  -3   7  17      113.88      137.53     25.64 o 
  -2   7  17      438.50      394.04     36.99 o 
  -1   7  17       32.62        7.62     23.38 o 
   0   7  17       22.07       -4.33     22.50 o 
   1   7  17      188.46      148.51     31.35 o 
   2   7  17      321.40      284.36     49.77 o 
   3   7  17       67.37      135.76     49.77 o 
  -6   8  17      550.39      492.50     40.72 o 
  -5   8  17      187.46      186.69     29.06 o 
  -4   8  17       80.82       42.15     23.72 o 
  -3   8  17      305.42      311.08     31.79 o 
  -2   8  17        0.42       -4.78     18.50 o 
  -1   8  17      158.45      139.25     30.32 o 
   0   8  17       39.69        2.93     24.87 o 
   1   8  17       19.03       30.10     25.44 o 
   2   8  17      213.49      309.43     48.04 o 
   3   8  17      257.57      287.97     47.40 o 
  -6   9  17      147.99      174.95     30.48 o 
  -5   9  17        7.20       14.26     22.17 o 
  -4   9  17       93.45      117.37     25.97 o 
  -3   9  17      119.22      144.74     27.09 o 
  -2   9  17       48.70       26.13     23.94 o 
  -1   9  17        3.94        1.21     26.41 o 
   0   9  17       52.29       65.16     34.77 o 
   1   9  17      145.06      185.39     33.40 o 
   2   9  17      368.62      421.75     52.51 o 
   3   9  17       23.41       86.80     76.08 o 
  -6  10  17       11.08       -0.96     23.08 o 
  -5  10  17       19.18       26.44     23.36 o 
  -4  10  17        3.39        8.02     22.42 o 
  -3  10  17        4.91       17.34     21.36 o 
  -2  10  17        0.01       -9.70     23.82 o 
  -1  10  17        0.00       -6.46     22.94 o 
   0  10  17        0.01      -20.60     21.83 o 
   1  10  17       18.38       -1.63     25.06 o 
   2  10  17        1.29       27.95     35.18 o 
   3  10  17        1.45       36.44     35.45 o 
  -6  11  17      202.93      218.66     33.02 o 
  -5  11  17       16.03      -12.12     23.27 o 
  -4  11  17        2.13      -16.51     20.64 o 
  -3  11  17        0.56      -20.02     20.78 o 
  -2  11  17      143.59      113.02     30.92 o 
  -1  11  17       80.02       99.45     29.48 o 
   0  11  17        0.83      -22.85     23.31 o 
   1  11  17        2.38       -2.03     25.69 o 
   2  11  17      126.87      100.10     38.37 o 
  -5  12  17        6.55      -21.20     21.50 o 
  -4  12  17       13.95      -32.27     21.51 o 
  -3  12  17       38.38       14.20     23.82 o 
  -2  12  17        0.92      -25.89     24.52 o 
  -1  12  17      261.10      258.23     36.91 o 
   0  12  17       10.70       -1.77     26.02 o 
   1  12  17       18.57      -18.20     34.22 o 
   2  12  17       14.01       41.92     37.30 o 
  -4  13  17      103.11      111.82     29.23 o 
  -3  13  17      163.66      183.72     31.01 o 
  -2  13  17       52.40       38.23     43.57 o 
  -1  13  17        0.19        9.76     26.68 o 
   0  13  17        3.86       33.73     27.81 o 
   1  13  17        3.41       -5.74     27.04 o 
  -4  14  17       86.27       92.88     28.76 o 
  -3  14  17       23.50       28.42     25.54 o 
  -2  14  17        2.61       -1.83     27.03 o 
  -1  14  17        0.96       33.73     28.62 o 
   0  14  17       49.16      111.22     31.21 o 
  -3  15  17       91.30       78.39     32.32 o 
  -2  15  17      124.01      133.72     34.15 o 
  -1  15  17       30.83       74.00     31.65 o 
  -6   0  18       97.10       83.23     38.73 o 
  -4   0  18       22.51       43.07     30.45 o 
  -2   0  18      685.20      560.58     53.77 o 
   2   0  18      253.74      339.79     70.93 o 
  -7   1  18        7.13       30.38     25.84 o 
  -6   1  18      255.17      238.58     32.33 o 
  -5   1  18        6.12        1.07     20.67 o 
  -4   1  18        0.59      -25.11     17.98 o 
  -3   1  18      132.10      114.93     24.97 o 
  -2   1  18       72.30       94.45     27.94 o 
  -1   1  18       23.71       13.18     21.97 o 
   0   1  18       21.92      -14.87     46.91 o 
   1   1  18        0.47        0.00     49.19 o 
   2   1  18      126.78      175.04     64.07 o 
   3   1  18       36.13       37.18     40.45 o 
  -6   2  18       48.71       16.65     22.87 o 
  -5   2  18        0.46       15.21     20.66 o 
  -4   2  18       11.26       -0.50     20.13 o 
  -3   2  18      205.76      290.16     36.99 o 
  -2   2  18      560.89      481.83     60.98 o 
  -1   2  18        6.19        6.47     19.96 o 
   0   2  18       13.95      -40.78     27.19 o 
   1   2  18      208.31      196.78     59.49 o 
   2   2  18      114.14       91.53     60.64 o 
   3   2  18       64.50       81.23     58.35 o 
  -6   3  18       31.40       41.64     24.68 o 
  -5   3  18       12.55       -7.82     20.70 o 
  -4   3  18       60.20       61.89     22.40 o 
  -3   3  18        1.71        9.02     23.92 o 
  -2   3  18       38.07       80.95     23.28 o 
  -1   3  18       32.99       36.41     25.35 o 
   0   3  18        1.11      -43.63     29.09 o 
   1   3  18       39.24       61.78     52.63 o 
   2   3  18        2.60       30.89     56.06 o 
   3   3  18       68.70       64.07     58.35 o 
  -6   4  18       68.10      125.88     28.65 o 
  -5   4  18       33.42       15.23     22.42 o 
  -4   4  18       87.32       89.66     36.30 o 
  -3   4  18      414.77      505.25     37.40 o 
  -2   4  18       12.44      -18.13     19.00 o 
  -1   4  18       15.77      -14.99     41.02 o 
   0   4  18        6.07       -8.78     23.86 o 
   1   4  18      184.79      149.07     43.47 o 
   2   4  18      125.67      114.41     64.07 o 
   3   4  18        6.60       68.64     59.49 o 
  -6   5  18       11.79        0.53     23.05 o 
  -5   5  18      471.37      452.11     38.87 o 
  -4   5  18       65.75       68.21     24.44 o 
  -3   5  18      139.25      119.54     26.56 o 
  -2   5  18      192.59      160.02     26.26 o 
  -1   5  18       24.06       12.82     27.83 o 
   0   5  18       41.01       22.22     28.20 o 
   1   5  18       43.93       13.65     33.53 o 
   2   5  18       52.48       46.91     57.20 o 
   3   5  18       58.38       82.37     57.20 o 
  -6   6  18       10.21       11.31     23.52 o 
  -5   6  18       36.43       43.88     24.12 o 
  -4   6  18        2.91        0.09     21.34 o 
  -3   6  18      116.48      116.58     26.58 o 
  -2   6  18       43.07       33.02     22.37 o 
  -1   6  18        9.58       -2.97     24.49 o 
   0   6  18       26.62       13.69     24.31 o 
   1   6  18       49.32       32.15     34.63 o 
   2   6  18       32.91       35.60     34.35 o 
  -6   7  18        2.60      -28.16     22.35 o 
  -5   7  18       94.56       80.02     26.41 o 
  -4   7  18        0.01       -0.81     20.88 o 
  -3   7  18       74.06       78.71     24.35 o 
  -2   7  18        0.15       20.45     21.75 o 
  -1   7  18       22.03       18.23     25.58 o 
   0   7  18       82.66       56.89     28.39 o 
   1   7  18       34.25       14.68     35.13 o 
   2   7  18        2.25       88.70     36.16 o 
  -5   8  18       57.42       50.50     26.03 o 
  -4   8  18       16.40       34.17     24.41 o 
  -3   8  18       12.98       -9.41     20.94 o 
  -2   8  18       11.61       -2.60     25.08 o 
  -1   8  18       30.37       33.13     33.97 o 
   0   8  18        0.74      -24.83     39.18 o 
   1   8  18       81.57       84.16     38.60 o 
   2   8  18       97.30      106.27     39.31 o 
  -5   9  18        0.19        1.93     21.68 o 
  -4   9  18       24.20        6.57     22.82 o 
  -3   9  18       21.16        6.89     22.04 o 
  -2   9  18      369.25      344.99     39.14 o 
  -1   9  18        5.28       -9.39     26.21 o 
   0   9  18       67.68       44.83     27.42 o 
   1   9  18       53.70       45.57     62.92 o 
   2   9  18       32.10       60.90     36.98 o 
  -5  10  18      212.45      198.44     40.46 o 
  -4  10  18      170.97      166.61     30.29 o 
  -3  10  18      122.13      106.26     26.32 o 
  -2  10  18       22.10       11.24     27.08 o 
  -1  10  18        0.16      -35.03     23.36 o 
   0  10  18        7.23      -38.44     46.76 o 
   1  10  18        6.64       51.46     28.21 o 
  -4  11  18       42.92       32.87     30.55 o 
  -3  11  18       15.37        9.80     23.60 o 
  -2  11  18        2.70        0.07     26.01 o 
  -1  11  18        8.59      -21.16     26.05 o 
   0  11  18        4.25       -8.60     30.06 o 
   1  11  18        3.85       11.05     26.99 o 
  -3  12  18        3.03      -31.90     21.26 o 
  -2  12  18       95.49       89.56     31.53 o 
  -1  12  18        0.17      -32.75     25.94 o 
   0  12  18       18.59       13.42     36.33 o 
  -2  13  18       11.40       14.64     29.99 o 
  -5   0  19        4.07       45.05     35.13 o 
  -3   0  19        2.75      -51.55     37.75 o 
  -5   1  19       20.08        8.83     21.91 o 
  -4   1  19      287.31      323.24     35.68 o 
  -3   1  19        3.59       -4.56     26.59 o 
  -2   1  19       75.02       19.48     24.84 o 
  -1   1  19        0.61       13.73     42.33 o 
   2   1  19       60.02       68.64     64.07 o 
  -5   2  19       52.80       16.74     22.44 o 
  -4   2  19       15.95       48.25     23.04 o 
  -3   2  19      140.43      144.87     31.61 o 
  -2   2  19        0.14      -27.22     40.12 o 
  -1   2  19        4.08      -34.45     28.00 o 
   1   2  19       12.57        4.58     51.48 o 
   2   2  19      168.28      242.54     73.22 o 
  -5   3  19       97.91       90.27     28.07 o 
  -4   3  19        3.16       -7.96     29.94 o 
  -3   3  19        4.12       14.33     24.55 o 
  -2   3  19       12.35       25.53     24.87 o 
  -1   3  19       26.41        6.97     24.53 o 
   0   3  19       51.89       26.31     51.48 o 
   1   3  19        5.88        5.72     52.63 o 
  -5   4  19       32.78       29.64     24.45 o 
  -4   4  19       17.07       26.55     27.35 o 
  -3   4  19       88.02       66.66     27.85 o 
  -2   4  19      218.19      222.68     30.59 o 
  -1   4  19        0.03      -36.22     24.14 o 
   0   4  19       40.41        2.26     34.85 o 
   1   4  19      188.98      144.15     62.92 o 
  -5   5  19        9.19        3.56     24.42 o 
  -4   5  19       71.52       84.54     29.19 o 
  -3   5  19        6.88       -0.41     21.63 o 
  -2   5  19      184.98      159.46     52.15 o 
  -1   5  19       29.96        3.89     26.07 o 
   0   5  19       19.71       -1.95     47.48 o 
   1   5  19        2.15      -12.58     53.77 o 
  -5   6  19       26.61       98.62     31.48 o 
  -4   6  19       44.82       30.99     24.74 o 
  -3   6  19       68.77       25.70     23.36 o 
  -2   6  19      111.09       79.72     29.59 o 
  -1   6  19        1.07      -22.11     25.21 o 
   0   6  19        0.01      -26.95     32.76 o 
   1   6  19        6.81       16.22     45.76 o 
  -4   7  19       25.79       37.82     25.19 o 
  -3   7  19       61.84       66.85     36.00 o 
  -2   7  19        1.62      -12.51     27.22 o 
  -1   7  19       71.38       16.14     27.53 o 
   0   7  19        0.17      -34.54     23.03 o 
   1   7  19       29.39       48.85     37.30 o 
  -4   8  19        3.25      -13.84     23.28 o 
  -3   8  19        3.38      -22.86     22.79 o 
  -2   8  19      137.19       93.98     31.58 o 
  -1   8  19        9.64      -36.06     24.04 o 
   0   8  19       16.56      -15.13     26.56 o 
  -3   9  19       31.39       18.83     24.53 o 
  -2   9  19       19.13       20.88     28.75 o 
  -1   9  19       21.69       -7.54     25.72 o 
  -2  10  19       81.98       53.02     29.93 o 
  -4   0  20      432.69      396.25     52.58 o 
  -2   0  20        1.82       18.31     41.19 o 
  -4   1  20        0.97       14.53     30.38 o 
  -3   1  20        0.85        0.53     38.97 o 
  -2   1  20      226.78      128.33     38.73 o 
  -3   2  20        0.01      -33.57     22.38 o 
  -2   2  20        4.99       10.07     35.11 o 
  -3   3  20        0.25      -11.31     29.63 o 
  -2   3  20       21.84       -0.70     66.93 o 
  -3   4  20       10.12        7.21     24.91 o 
  -2   4  20        0.10      -16.74     30.76 o 
  -1   4  20       50.88      -16.08     30.78 o 
  -2   5  20       14.56      -15.22     53.77 o 
                                                 
